# Supplementary material for: Fast cyclic stimulus flashing modulates perception of bi-stable figure
Source: PeerJ. 2018 Nov 27;6:e6011. doi: 10.7717/peerj.6011 (PMC6266943; doi:10.7717/peerj.6011)
Supplement: Supplemental Information 1 [file peerj-06-6011-s001.xlsx]

## Sheet: Sheet1
	PT: "UP" or "DOWN" perception duration (s)
	HP: flashing stimulus haf-period duration (ms)
	Subject RB							Subject AS							Subject AS2							Subject GS							Subject IS							Subject MR
	"UP" perception			"DOWN" perception				"UP" perception			"DOWN" perception				"UP" perception			"DOWN" perception				"UP" perception			"DOWN" perception				"UP" perception			"DOWN" perception				"UP" perception			"DOWN" perception
	PT (s)	HP (ms)	Session #	PT (s)	HP (ms)	Session #		PT (s)	HP (ms)	Session #	PT (s)	HP (ms)	Session #		PT (s)	HP (ms)	Session #	PT (s)	HP (ms)	Session #		PT (s)	HP (ms)	Session #	PT (s)	HP (ms)	Session #		PT (s)	HP (ms)	Session #	PT (s)	HP (ms)	Session #		PT (s)	HP (ms)	Session #	PT (s)	HP (ms)	Session #
	3.00238	0	2	0.866685	0	2		21.6524	0	1	18.4644	0	1		2.13328	0	1	4.03893	0	1		1.46275	0	1	1.78509	0	1		1.99439	0	1	4.21161	0	1		1.20852	4	1	0.798308	4	1
	1.6235	0	2	1.35615	0	2		12.1614	0	1	29.6015	0	1		3.74169	0	1	3.22242	0	1		1.16866	0	1	1.18155	0	1		2.19685	0	1	1.9074	0	1		0.782233	4	1	0.898756	4	1
	1.49421	0	2	0.917007	0	2		5.10382	0	1	43.5349	0	1		3.59522	0	1	5.77447	0	1		1.37637	0	1	1.34391	0	1		3.0584	0	1	2.7145	0	1		1.15454	4	1	0.855606	4	1
	2.36933	0	2	1.10515	0	2		23.5855	0	1	7.96115	0	1		4.78106	0	1	4.06414	0	1		1.51906	0	1	1.17796	0	1		1.42892	0	1	3.21898	0	1		1.57814	4	1	0.795253	4	1
	2.58686	0	2	1.85571	0	2		35.2322	4	1	16.4321	4	1		5.29836	0	1	6.95701	0	1		2.48638	0	1	1.50211	0	1		4.52299	0	1	2.76734	0	1		0.80291	4	1	0.862459	4	1
	2.0345	0	2	1.8741	0	2		17.275	4	1	34.2469	4	1		4.2119	0	1	8.77171	0	1		3.24971	0	1	1.14007	0	1		2.07633	0	1	1.30986	0	1		1.01795	4	1	1.16441	4	1
	3.09134	0	2	2.97503	0	2		22.862	4	1	17.8758	4	1		8.01103	0	1	4.433	0	1		1.49084	0	1	1.47397	0	1		3.21026	0	1	3.81367	0	1		3.04625	4	1	0.772446	4	1
	3.10011	0	2	3.03837	0	2		19.3087	5	1	24.0382	5	1		1.87983	0	1	4.60211	0	1		3.67553	0	1	1.37346	0	1		6.504	0	1	3.12056	0	1		1.39838	4	1	1.98697	4	1
	1.85949	0	2	1.33762	0	2		19.6811	5	1	57.6647	5	1		2.29482	0	1	2.30862	0	1		1.05019	0	1	1.73457	0	1		3.95961	0	1	2.49053	0	1		1.36292	4	1	0.520626	4	1
	2.01089	0	2	1.43626	0	2		7.27934	5	1	12.3489	5	1		2.21376	0	1	4.16047	0	1		1.20504	0	1	2.23443	0	1		3.40814	0	1	2.53976	0	1		2.59853	4	1	1.5268	4	1
	2.80797	0	2	1.61199	0	2		5.45256	6	1	36.5977	5	1		2.9638	0	1	4.66227	0	1		2.03466	0	1	1.54672	0	1		1.94541	0	1	2.0537	0	1		2.39733	4	1	3.33044	4	1
	2.30838	0	2	1.73046	0	2		16.8754	6	1	17.1574	6	1		5.71678	0	1	7.32504	0	1		2.11245	0	1	2.20251	0	1		6.31167	0	1	3.46405	0	1		2.73217	4	1	2.02039	4	1
	1.94511	0	2	1.46594	0	2		5.69575	6	1	72.5887	6	1		6.58989	0	1	5.78827	0	1		1.24764	0	1	1.48681	0	1		3.09635	0	1	1.53482	0	1		2.15652	4	1	4.47601	4	1
	1.66508	0	2	1.51236	0	2		30.4225	7	1	24.3771	6	1		3.15516	0	1	7.45464	0	1		1.52056	0	1	1.79751	0	1		3.23106	0	1	3.30172	0	1		2.67227	4	1	1.6356	4	1
	1.7759	0	2	1.17592	0	2		7.52416	7	1	20.4955	7	1		1.76188	0	1	5.16983	0	1		0.902256	0	1	1.62595	0	1		2.27503	0	1	4.2305	0	1		2.27778	4	1	4.89192	4	1
	0.884209	0	2	1.23935	0	2		20.991	7	1	45.8248	7	1		3.49543	0	1	6.52091	0	1		2.03375	0	1	1.81267	0	1		4.79115	0	1	3.97392	0	1		1.71876	4	1	0.743393	4	1
	2.66823	0	2	2.65286	0	2		21.3916	8	1	25.4014	7	1		3.07837	0	1	5.45707	0	1		3.45914	0	1	1.5862	0	1		4.9917	0	1	4.39089	0	1		4.23011	4	1	3.39809	4	1
	2.91497	0	2	1.48514	0	2		5.39755	8	1	17.2501	8	1		6.39189	0	1	5.68617	0	1		0.978704	0	1	2.3211	0	1		2.20835	0	1	1.59443	0	1		1.6669	4	1	5.42609	4	1
	2.65804	0	2	1.79469	0	2		6.88025	8	1	29.4356	8	1		4.4341	0	1	2.69496	0	1		1.55051	0	1	1.90731	0	1		2.67881	0	1	4.95876	0	1		2.9514	4	1	3.29601	4	1
	2.14687	0	2	1.83584	0	2		6.20403	8	1	2.96564	8	1		4.55357	0	1	7.08589	4	1		2.97229	0	1	1.80029	0	1		2.28546	0	1	0.887469	0	1		3.43669	4	1	1.76469	4	1
	1.70104	0	2	1.53691	0	2		6.59939	8	1	11.1045	8	1		2.92407	4	1	4.62193	4	1		2.27533	0	1	1.51926	0	1		2.62764	0	1	1.44901	0	1		1.63229	4	1	1.3446	4	1
	1.92341	0	2	1.31539	0	2		2.54621	9	1	27.1885	8	1		2.86402	4	1	4.32839	4	1		0.94574	0	1	1.1628	0	1		1.53425	0	1	2.05819	0	1		1.69037	4	1	1.75127	4	1
	1.80987	0	2	1.82943	0	2		17.1354	9	1	40.5611	8	1		1.5991	4	1	2.70694	4	1		1.66379	0	1	1.32095	0	1		3.35153	0	1	2.15982	0	1		1.93906	4	1	5.0901	4	1
	1.96201	0	2	1.32008	0	2		4.52174	9	1	3.08305	9	1		3.28446	4	1	7.29705	4	1		1.93479	0	1	1.88544	0	1		3.59842	0	1	2.47173	0	1		1.59418	4	1	2.08094	4	1
	1.66761	0	2	2.25568	0	2		22.5755	9	1	6.48044	9	1		2.41002	4	1	6.42769	4	1		1.05828	0	1	1.31081	0	1		2.06703	0	1	1.28189	0	1		2.02261	4	1	7.84409	4	1
	1.48558	0	2	1.67797	0	2		27.5027	10	1	83.8942	9	1		3.23839	4	1	6.18137	4	1		2.01642	0	1	2.10582	0	1		7.40568	0	1	10.2933	0	1		3.87678	4	1	3.00124	4	1
	1.5392	0	2	1.94046	0	2		2.96804	10	1	19.6348	9	1		5.63822	4	1	6.68264	4	1		1.60626	0	1	1.89548	0	1		2.74635	0	1	1.95089	0	1		2.38192	4	1	3.74932	4	1
	1.59503	0	2	1.57598	0	2		2.88851	10	1	21.2772	10	1		1.61593	4	1	9.79259	4	1		1.20618	0	1	2.97721	0	1		2.60343	0	1	4.23082	0	1		2.19733	4	1	4.45032	4	1
	1.49177	0	2	1.55053	0	2		5.7654	10	1	19.3471	10	1		2.57555	4	1	8.30542	4	1		1.28859	0	1	1.77365	0	1		2.09335	4	1	6.39009	4	1		2.04087	4	1	6.557	4	1
	1.50567	0	2	1.5209	0	2		6.44892	10	1	10.4248	10	1		5.95552	4	1	5.89214	4	1		2.40952	0	1	2.20506	0	1		3.16068	4	1	4.502	4	1		3.39143	4	1	0.99895	4	1
	1.5616	0	2	1.44939	0	2		4.14087	11	1	4.24951	10	1		4.62691	4	1	8.38704	4	1		2.60477	0	1	2.40888	0	1		3.05357	4	1	1.45005	4	1		1.46496	4	1	5.44656	4	1
	1.94489	0	2	1.7286	0	2		21.799	11	1	46.3571	10	1		2.47377	4	1	6.60793	4	1		1.94334	0	1	2.68917	0	1		4.2542	4	1	4.98644	4	1		4.12096	4	1	4.90199	4	1
	1.45618	0	2	1.6937	0	2		27.8764	11	1	4.08171	10	1		5.04545	4	1	5.27619	4	1		2.1939	0	1	2.13303	0	1		3.8655	4	1	6.08292	4	1		2.4111	4	1	2.8992	4	1
	1.21352	0	2	1.24875	0	2		10.3804	11	1	9.28854	11	1		4.21131	4	1	6.49586	4	1		1.81427	0	1	2.17848	0	1		6.21826	4	1	8.54337	4	1		2.05477	4	1	2.20469	4	1
	1.2402	0	2	1.12777	0	2		8.39859	12	1	18.5305	11	1		4.00282	4	1	4.64887	4	1		2.12674	0	1	1.87703	0	1		2.6697	4	1	0.946159	4	1		2.58393	4	1	3.29637	4	1
	2.32341	0	2	1.95541	0	2		6.70684	12	1	53.026	11	1		4.04888	4	1	11.6202	4	1		1.56188	0	1	1.47932	0	1		1.64237	4	1	2.556	4	1		3.21604	4	1	3.17692	4	1
	1.1446	0	2	1.43058	0	2		3.21194	12	1	31.4098	11	1		4.47882	4	1	2.03217	5	1		1.32347	0	1	1.67177	0	1		4.33019	4	1	1.4781	4	1		1.49004	5	1	1.54835	5	1
	2.63655	0	2	1.70617	0	2		6.20855	12	1	11.9949	12	1		5.61303	4	1	14.2033	5	1		2.1997	0	1	2.64842	0	1		4.38664	4	1	3.76455	4	1		0.846266	5	1	2.17164	5	1
	1.63224	0	2	1.64796	0	2		18.5103	12	1	17.0324	12	1		7.14708	5	1	7.30912	5	1		2.92473	0	1	1.47149	0	1		4.66264	4	1	17.9622	4	1		2.58187	5	1	2.90009	5	1
	2.02054	0	2	2.20077	0	2		3.3111	12	1	3.18951	12	1		3.12442	5	1	6.65976	5	1		1.52222	0	1	2.0053	0	1		1.57058	4	1	1.46944	4	1		5.68053	5	1	3.71255	5	1
	1.8329	0	2	2.22727	0	2		11.3752	12	1	42.654	12	1		9.32866	5	1	2.90567	5	1		1.75335	0	1	1.84582	0	1		5.50784	4	1	12.7676	4	1		4.03024	5	1	2.41599	5	1
	2.65074	0	2	1.55917	0	2		22.7673	13	1	4.97058	12	1		4.30711	5	1	4.97111	5	1		2.1433	0	1	1.99919	0	1		1.86641	4	1	2.13965	4	1		4.97296	5	1	3.97585	5	1
	1.81915	0	2	1.31762	0	2		3.0766	13	1	15.4861	12	1		3.4056	5	1	8.90625	5	1		2.25172	0	1	1.47137	0	1		4.35059	4	1	3.39407	4	1		1.3254	5	1	0.707551	5	1
	2.76458	0	2	1.92103	0	2		13.6676	13	1	4.80907	12	1		4.50866	5	1	6.79528	5	1		3.89955	0	1	2.02973	0	1		10.2014	4	1	4.21441	4	1		0.645511	5	1	2.83418	5	1
	1.99599	0	2	1.60466	0	2		5.69529	13	1	17.4818	13	1		5.3517	5	1	7.14397	5	1		2.54387	0	1	3.52798	0	1		2.91522	4	1	1.07285	4	1		4.13214	5	1	3.91705	5	1
	1.43527	0	2	1.89203	0	2		4.95218	13	1	21.0023	13	1		6.21357	5	1	4.39944	5	1		1.59431	0	1	1.13451	0	1		3.82692	4	1	2.25232	4	1		2.82659	5	1	1.31043	5	1
	1.51904	0	2	1.40092	0	2		30.8604	14	1	3.24732	13	1		7.2806	5	1	4.51008	5	1		1.44118	0	1	1.58845	0	1		5.04871	4	1	2.01474	4	1		0.959702	5	1	7.46156	5	1
	1.91419	0	2	1.47942	0	2		33.5545	14	1	16.0687	13	1		4.40346	5	1	5.3811	5	1		2.59482	0	1	1.20729	4	1		3.10152	4	1	2.37288	4	1		2.45597	5	1	3.5503	5	1
	1.41124	0	2	1.27	0	2		6.76798	14	1	17.032	13	1		7.47509	5	1	6.19203	5	1		1.67553	4	1	1.38191	4	1		5.09157	4	1	4.75065	4	1		3.27547	5	1	4.27961	5	1
	1.52658	0	2	1.77332	0	2		4.5375	15	1	32.3803	14	1		4.83057	5	1	5.71766	5	1		1.88706	4	1	1.41685	4	1		3.32715	5	1	0.92402	5	1		3.41289	5	1	5.98175	5	1
	2.30221	4	2	0.568496	4	2		17.0856	15	1	17.9584	14	1		7.59587	5	1	6.98423	5	1		1.0394	4	1	0.980447	4	1		0.531335	5	1	0.487655	5	1		2.9473	5	1	5.57111	5	1
	1.37348	4	2	1.13407	4	2		8.76081	15	1	23.2777	14	1		4.82601	5	1	3.38111	6	1		1.74781	4	1	1.7634	4	1		1.95865	5	1	2.27696	5	1		4.5352	5	1	4.70888	5	1
	1.36725	4	2	0.815548	4	2		7.67848	15	1	3.92644	15	1		4.58269	5	1	0.861926	6	1		1.6539	4	1	2.06661	4	1		1.90626	5	1	3.06027	5	1		2.95166	5	1	2.31513	5	1
	1.88631	4	2	0.61634	4	2		1.97583	15	1	4.47053	15	1		2.75298	6	1	13.4181	6	1		1.89829	4	1	1.22176	4	1		4.21075	5	1	7.44407	5	1		1.73994	5	1	4.12633	5	1
	1.75147	4	2	0.825719	4	2		4.90498	15	1	70.8278	15	1		5.49317	6	1	20.7395	6	1		1.10628	4	1	1.96755	4	1		2.01946	5	1	1.46878	5	1		3.78036	5	1	6.18273	5	1
	0.998164	4	2	0.971658	4	2		5.58168	16	1	29.5007	15	1		0.223659	6	1	8.06236	6	1		1.42407	4	1	1.11428	4	1		2.59945	5	1	2.3553	5	1		3.08823	5	1	2.66901	5	1
	0.828624	4	2	0.926152	4	2		17.9714	16	1	2.45912	15	1		14.5606	6	1	15.1786	6	1		1.18935	4	1	1.3998	4	1		3.20665	5	1	3.81353	5	1		2.16166	5	1	3.80135	5	1
	1.77768	4	2	1.29457	4	2		8.26327	16	1	18.1446	15	1		9.13	6	1	18.223	6	1		1.35849	4	1	1.38651	4	1		4.38295	5	1	3.54933	5	1		3.26155	5	1	5.72843	5	1
	2.27631	4	2	1.21567	4	2		14.0951	16	1	8.4431	16	1		9.73513	6	1	6.8578	6	1		1.62036	4	1	1.90611	4	1		3.26425	5	1	4.64189	5	1		1.88337	5	1	2.32721	5	1
	1.74918	4	2	1.13681	4	2		2.97818	16	1	29.2268	16	1		9.19396	6	1	14.7696	6	1		1.24931	4	1	0.931222	4	1		3.13908	5	1	8.33787	5	1		3.20375	5	1	3.23001	5	1
	1.79124	4	2	1.31192	4	2		19.7132	16	1	6.3349	16	1		6.10761	6	1	5.71207	7	1		1.29405	4	1	1.90752	4	1		3.99893	5	1	3.13818	5	1		3.60696	5	1	4.32913	5	1
	1.57783	4	2	1.28102	4	2		3.60188	17	1	26.0919	16	1		14.3967	6	1	3.25679	7	1		1.3623	4	1	1.5982	4	1		3.19336	5	1	6.74822	5	1		3.5017	5	1	3.8	5	1
	2.59543	4	2	1.64498	4	2		14.1617	17	1	6.43713	16	1		3.86762	6	1	5.90871	7	1		1.24219	4	1	1.50592	4	1		2.21417	5	1	5.616	5	1		1.12962	6	1	0.776532	6	1
	1.63501	4	2	2.46292	4	2		3.75369	17	1	26.0695	16	1		2.83647	7	1	8.1279	7	1		1.47771	4	1	1.17567	4	1		2.94592	5	1	2.8959	5	1		1.28255	6	1	1.73071	6	1
	2.12443	4	2	2.17622	4	2		17.8301	17	1	9.50811	17	1		3.01617	7	1	11.3479	7	1		1.17707	4	1	0.95366	4	1		2.23183	5	1	1.11074	5	1		0.924638	6	1	2.08018	6	1
	0.965479	4	2	2.09596	4	2		5.06391	17	1	8.97766	17	1		2.75246	7	1	8.85655	7	1		1.30817	4	1	1.47084	4	1		4.03874	5	1	4.91519	5	1		2.0345	6	1	0.717289	6	1
	1.09246	4	2	1.50946	4	2		17.5036	17	1	15.8517	17	1		5.43082	7	1	7.95839	7	1		1.61852	4	1	1.53293	4	1		2.79382	5	1	2.85684	5	1		0.315113	6	1	1.35725	6	1
	1.658	4	2	2.49654	4	2		30.8424	18	1	7.78304	17	1		5.93288	7	1	7.74661	7	1		2.3712	4	1	1.31705	4	1		5.28002	5	1	1.02994	5	1		0.980982	6	1	2.21686	6	1
	1.48163	4	2	1.25396	4	2		7.47857	18	1	32.5929	17	1		7.8112	7	1	7.36228	7	1		1.05494	4	1	1.32318	4	1		3.48287	5	1	2.35379	5	1		1.18803	6	1	2.75313	6	1
	1.58362	4	2	1.5123	4	2		4.09976	18	1	24.2045	17	1		3.13946	7	1	7.39549	7	1		2.28752	4	1	1.22584	4	1		1.34647	5	1	0.75683	5	1		1.93185	6	1	1.6707	6	1
	1.14061	4	2	1.81753	4	2		3.72553	19	1	26.1968	18	1		3.24995	7	1	5.82458	7	1		2.67742	4	1	0.966671	4	1		3.22424	5	1	2.0274	5	1		2.66747	6	1	2.02148	6	1
	1.32476	4	2	1.70506	4	2		23.8332	19	1	43.3656	18	1		5.02314	7	1	9.6967	7	1		5.50712	4	1	1.4024	4	1		1.93504	5	1	0.763729	5	1		1.81552	6	1	3.25286	6	1
	0.992217	4	2	1.65655	4	2		12.0137	19	1	27.7841	18	1		5.38627	7	1	11.4102	7	1		1.29082	4	1	1.15119	4	1		2.83363	5	1	1.1443	5	1		1.22014	6	1	0.754731	6	1
	0.992095	4	2	1.2246	4	2		2.84505	19	1	6.65016	19	1		9.58444	7	1	2.05481	8	1		2.55422	4	1	1.12455	4	1		1.83781	5	1	0.86415	5	1		0.297907	6	1	3.31533	6	1
	1.32597	4	2	1.84633	4	2		20.9524	19	1	11.4826	19	1		5.03865	7	1	3.11918	8	1		1.40883	4	1	1.51831	4	1		1.40847	5	1	2.23169	5	1		1.85419	6	1	2.15057	6	1
	1.06349	4	2	1.64694	4	2		3.32482	19	1	25.6835	19	1		10.443	7	1	6.01424	8	1		1.57921	4	1	1.38187	4	1		4.54602	5	1	1.82402	5	1		2.71605	6	1	2.76584	6	1
	1.41771	4	2	1.8418	4	2		19.1688	20	1	1.90499	19	1		7.3706	7	1	9.31528	8	1		2.85511	4	1	1.24061	4	1		1.4099	5	1	1.29671	5	1		2.68885	6	1	1.64146	6	1
	1.91404	4	2	1.80138	4	2		12.1007	20	1	11.7375	19	1		3.61993	8	1	8.71776	8	1		1.11388	4	1	0.786075	4	1		2.43661	5	1	1.63049	5	1		1.22979	6	1	1.55148	6	1
	1.6778	4	2	2.05138	4	2		13.9735	20	1	24.3607	19	1		2.06386	8	1	6.22989	8	1		2.2044	4	1	1.20782	4	1		1.29259	5	1	1.6105	5	1		1.35794	6	1	1.32503	6	1
	1.64183	4	2	1.95732	4	2		14.4753	20	1	11.4976	20	1		2.89418	8	1	11.779	8	1		0.847246	4	1	1.57458	4	1		2.7463	5	1	1.8151	5	1		1.60946	6	1	1.18347	6	1
	2.0238	4	2	1.46867	4	2		2.91939	20	1	20.1511	20	1		6.977	8	1	7.61493	8	1		1.11653	4	1	1.53789	4	1		2.64213	5	1	2.88428	5	1		1.82579	6	1	2.93922	6	1
	1.92041	4	2	1.25239	4	2		3.11989	0	2	24.8175	20	1		10.6895	8	1	3.72428	8	1		0.832881	4	1	1.1827	4	1		2.27763	6	1	4.21377	6	1		2.14381	6	1	1.6742	6	1
	1.3025	4	2	1.43346	4	2		13.0924	0	2	44.1941	20	1		5.03542	8	1	7.26288	8	1		1.04677	4	1	1.16056	4	1		3.4257	6	1	6.03403	6	1		1.30832	6	1	1.76902	6	1
	1.28423	4	2	1.4283	4	2		7.61378	0	2	10.7119	20	1		6.58558	8	1	6.14728	8	1		1.19646	4	1	1.435	4	1		1.58136	6	1	0.208432	6	1		1.88132	6	1	1.46209	6	1
	1.28166	4	2	1.38213	4	2		3.33431	0	2	2.84923	0	2		1.93611	8	1	8.75164	8	1		1.06921	4	1	1.02596	4	1		5.87315	6	1	1.1291	6	1		1.28839	6	1	1.73535	6	1
	2.36407	4	2	1.40176	4	2		6.75	0	2	12.9048	0	2		18.2722	8	1	7.47777	8	1		1.20255	4	1	0.845194	4	1		6.08143	6	1	2.27553	6	1		1.72232	6	1	1.41598	6	1
	1.33609	4	2	1.90507	4	2		14.0929	0	2	28.8639	0	2		7.96926	8	1	4.99217	9	1		1.84575	4	1	1.6328	4	1		5.75143	6	1	1.37429	6	1		1.11623	6	1	1.26238	6	1
	2.13406	4	2	2.23694	4	2		2.61742	0	2	9.74447	0	2		4.68702	8	1	3.60644	9	1		1.44813	4	1	1.82766	4	1		3.11781	6	1	2.22785	6	1		1.33223	6	1	1.10452	6	1
	1.82459	4	2	1.52079	4	2		5.0815	0	2	2.6535	0	2		10.1314	8	1	9.27729	9	1		1.55575	4	1	1.42526	4	1		1.76003	6	1	2.76435	6	1		2.16492	6	1	1.04435	6	1
	2.89952	4	2	1.3391	4	2		4.13878	0	2	24.4741	0	2		5.66935	8	1	8.11872	9	1		0.751727	4	1	1.23824	4	1		5.36082	6	1	2.04634	6	1		1.03918	6	1	3.25522	6	1
	1.91932	4	2	1.35026	4	2		4.37826	4	2	11.5969	0	2		2.66546	9	1	6.14268	9	1		1.90083	4	1	1.17095	4	1		2.77472	6	1	1.43315	6	1		1.36191	6	1	2.25056	6	1
	1.60423	4	2	1.4947	4	2		12.8921	4	2	6.64024	0	2		4.4265	9	1	7.59698	9	1		1.88599	4	1	4.64375	4	1		2.69063	6	1	0.506608	6	1		1.53473	6	1	1.23398	6	1
	1.40881	4	2	1.98764	4	2		10.5232	4	2	3.52604	0	2		5.80396	9	1	11.9737	9	1		2.523	4	1	0.788536	4	1		2.69818	6	1	2.18619	6	1		1.324	6	1	1.38413	6	1
	1.79266	4	2	1.21741	4	2		2.60601	4	2	3.78897	4	2		5.29095	9	1	12.8871	9	1		2.22197	4	1	1.57698	4	1		3.63465	6	1	0.751679	6	1		1.25021	6	1	2.05344	6	1
	1.49255	4	2	1.51033	4	2		7.10774	4	2	21.1704	4	2		2.55538	9	1	14.7955	9	1		2.24542	4	1	1.4533	4	1		3.01262	6	1	1.77005	6	1		1.66679	6	1	1.38853	6	1
	1.48123	4	2	1.17607	4	2		7.07156	4	2	21.455	4	2		14.8616	9	1	11.6515	9	1		1.30591	4	1	1.22399	4	1		3.69159	6	1	2.08282	6	1		1.18899	6	1	3.05929	6	1
	1.17501	4	2	1.51515	4	2		7.65615	4	2	7.72346	4	2		8.03101	9	1	9.95915	9	1		0.963647	4	1	1.47173	4	1		3.62069	6	1	0.284231	6	1		2.55357	6	1	1.75175	6	1
	1.92176	4	2	1.47851	4	2		8.14485	4	2	4.14594	4	2		10.0718	9	1	0.928432	10	1		1.83183	4	1	2.17448	4	1		1.27579	6	1	6.63201	6	1		1.79812	6	1	2.98783	6	1
	1.66393	4	2	1.11592	4	2		5.46075	4	2	6.15772	4	2		9.96813	9	1	6.8007	10	1		1.29684	4	1	1.7263	4	1		1.65081	6	1	1.70148	6	1		1.4914	6	1	1.68727	6	1
	1.95776	4	2	1.87269	4	2		2.2479	5	2	16.802	4	2		8.87438	9	1	4.57933	10	1		2.46973	4	1	1.77152	4	1		2.08404	6	1	1.07756	6	1		1.55267	6	1	2.94257	6	1
	1.69784	4	2	1.17448	4	2		2.75867	5	2	11.3871	4	2		6.1197	9	1	11.558	10	1		1.33443	4	1	2.58782	4	1		2.7168	6	1	3.88294	6	1		2.35365	6	1	5.36063	6	1
	1.20218	4	2	1.16584	4	2		5.17489	5	2	12.9537	4	2		2.24805	10	1	8.16769	10	1		1.34503	4	1	0.864861	4	1		4.5494	6	1	2.32067	6	1		0.967873	6	1	4.15737	6	1
	1.64493	4	2	1.15696	4	2		7.02523	5	2	3.64281	4	2		3.48478	10	1	9.66616	10	1		0.991394	4	1	1.37081	4	1		6.70383	6	1	2.89619	6	1		1.05319	6	1	6.27589	6	1
	1.51851	4	2	1.647	4	2		6.34214	5	2	3.08112	5	2		6.19471	10	1	7.93198	10	1		2.02712	4	1	1.35231	4	1		2.7547	6	1	1.40713	6	1		1.0184	6	1	3.11561	6	1
	1.58759	4	2	1.42184	4	2		3.82298	5	2	1.59704	5	2		9.07201	10	1	10.7526	10	1		1.22787	4	1	0.782317	5	1		2.58542	6	1	3.19264	6	1		0.884587	6	1	4.46714	6	1
	1.97064	4	2	1.33165	4	2		7.67661	5	2	7.98245	5	2		8.51948	10	1	12.3081	10	1		2.23478	4	1	0.882196	5	1		3.80867	6	1	5.33476	6	1		1.79489	6	1	3.12253	6	1
	2.97242	4	2	1.49124	4	2		11.6781	5	2	7.43388	5	2		7.91275	10	1	10.9156	10	1		1.70047	5	1	1.13703	5	1		4.73175	6	1	6.38881	6	1		1.3261	6	1	2.34475	6	1
	1.94791	4	2	1.06612	5	2		4.37287	5	2	12.6311	5	2		4.37017	10	1	10.4326	10	1		1.3913	5	1	1.44334	5	1		5.62245	6	1	0.958707	6	1		1.10194	6	1	2.51978	6	1
	3.20602	5	2	0.822204	5	2		13.7469	5	2	6.10576	5	2		10.8358	10	1	4.63203	11	1		1.00314	5	1	0.99451	5	1		3.03679	6	1	2.51264	6	1		1.3584	6	1	3.37102	6	1
	2.76933	5	2	1.24617	5	2		2.50135	6	2	4.43	5	2		5.94582	10	1	8.84679	11	1		1.00171	5	1	1.28106	5	1		2.69627	6	1	4.17552	7	1		1.13982	6	1	3.58848	7	1
	1.62255	5	2	0.829309	5	2		5.29112	6	2	14.2576	5	2		7.78405	10	1	11.5659	11	1		0.978371	5	1	1.83997	5	1		1.95744	7	1	4.39991	7	1		1.55878	7	1	0.956261	7	1
	1.19759	5	2	1.17004	5	2		13.0464	6	2	19.7379	5	2		3.29132	10	1	8.92312	11	1		1.55681	5	1	1.24123	5	1		3.00508	7	1	6.94074	7	1		0.534895	7	1	1.27447	7	1
	1.99061	5	2	1.14964	5	2		3.48088	6	2	13.8423	5	2		8.6893	10	1	6.95134	11	1		1.18365	5	1	1.53398	5	1		3.67401	7	1	5.63172	7	1		0.836302	7	1	1.95702	7	1
	2.62539	5	2	0.641259	5	2		1.9617	6	2	18.0188	5	2		2.36827	11	1	10.4991	11	1		1.74396	5	1	1.29625	5	1		6.7534	7	1	1.53582	7	1		1.0816	7	1	1.0961	7	1
	1.6218	5	2	0.785916	5	2		6.42694	6	2	1.86049	6	2		5.76046	11	1	6.82433	11	1		1.38471	5	1	0.991855	5	1		2.50447	7	1	5.41785	7	1		0.866216	7	1	1.09242	7	1
	1.78707	5	2	0.973136	5	2		4.66533	6	2	6.53606	6	2		2.33247	11	1	8.1433	11	1		0.9846	5	1	1.05856	5	1		6.47277	7	1	1.94909	7	1		1.01512	7	1	1.51911	7	1
	1.90219	5	2	0.888546	5	2		4.65384	6	2	8.8164	6	2		5.12872	11	1	16.7898	11	1		1.59746	5	1	1.47947	5	1		7.1233	7	1	9.42009	7	1		1.03137	7	1	1.19278	7	1
	1.04766	5	2	1.08673	5	2		7.66611	6	2	6.16171	6	2		5.58828	11	1	10.1577	11	1		1.74165	5	1	1.55322	5	1		8.93172	7	1	2.62477	7	1		1.10839	7	1	1.15441	7	1
	1.64675	5	2	1.08711	5	2		3.16043	6	2	2.96214	6	2		10.2395	11	1	12.6155	11	1		0.849479	5	1	0.985819	5	1		3.30027	7	1	1.05206	7	1		1.17083	7	1	1.1928	7	1
	1.60537	5	2	0.999485	5	2		7.99379	6	2	16.5081	6	2		3.93533	11	1	2.1994	12	1		1.41495	5	1	1.54061	5	1		3.61404	7	1	1.02125	7	1		1.19507	7	1	0.932511	7	1
	1.71143	5	2	1.49095	5	2		6.59774	6	2	6.88738	6	2		7.82098	11	1	3.56504	12	1		1.25453	5	1	1.3331	5	1		4.442	7	1	1.08196	7	1		1.15701	7	1	1.61939	7	1
	0.990902	5	2	1.16009	5	2		3.27132	6	2	6.88688	6	2		5.44841	11	1	4.83755	12	1		1.42831	5	1	1.2742	5	1		3.40757	7	1	1.18246	7	1		2.20809	7	1	1.93993	7	1
	1.32738	5	2	1.07963	5	2		5.11829	7	2	11.0814	6	2		7.57781	11	1	4.56851	12	1		1.3777	5	1	1.54672	5	1		2.88553	7	1	10.8233	7	1		2.04443	7	1	1.1031	7	1
	1.43758	5	2	1.20815	5	2		10.3576	7	2	8.96107	6	2		7.28922	11	1	7.16981	12	1		1.46538	5	1	1.7186	5	1		2.37992	7	1	11.3818	7	1		1.64916	7	1	1.89928	7	1
	1.39264	5	2	1.23843	5	2		5.74629	7	2	4.30768	6	2		2.99615	12	1	7.63875	12	1		1.04933	5	1	1.67582	5	1		2.81411	7	1	3.48947	7	1		1.37155	7	1	2.04768	7	1
	1.42448	5	2	1.54717	5	2		8.78764	7	2	8.68142	6	2		2.05247	12	1	6.88298	12	1		1.75096	5	1	1.21749	5	1		2.91894	7	1	1.64762	7	1		1.24429	7	1	1.338	7	1
	1.41711	5	2	1.49785	5	2		5.0471	7	2	11.5647	6	2		3.94535	12	1	7.61579	12	1		1.17292	5	1	1.40018	5	1		3.14424	7	1	1.41147	7	1		0.986649	7	1	1.16661	7	1
	1.43373	5	2	1.32727	5	2		13.9553	7	2	5.95268	6	2		4.46321	12	1	4.5124	12	1		1.2434	5	1	1.19019	5	1		2.63418	7	1	2.86493	7	1		1.38551	7	1	1.20391	7	1
	1.31334	5	2	1.0639	5	2		5.28383	7	2	4.81265	7	2		3.90791	12	1	2.77441	12	1		1.31406	5	1	1.15151	5	1		4.32391	7	1	5.09247	7	1		1.27622	7	1	1.16375	7	1
	1.81601	5	2	1.16451	5	2		4.48306	7	2	9.43552	7	2		5.10335	12	1	7.36728	12	1		1.1387	5	1	1.76325	5	1		16.8839	7	1	1.23007	8	1		1.8356	7	1	1.83765	7	1
	1.61917	5	2	1.51374	5	2		6.15796	7	2	20.0399	7	2		6.33165	12	1	7.42624	12	1		1.20417	5	1	1.24632	5	1		2.12563	7	1	3.12223	8	1		1.28874	7	1	1.2153	7	1
	1.60274	5	2	1.47846	5	2		8.69845	8	2	3.85475	7	2		3.76655	12	1	11.4127	12	1		1.61176	5	1	1.75264	5	1		4.02115	8	1	3.1903	8	1		2.12694	7	1	1.56298	7	1
	1.39232	5	2	1.79416	5	2		10.5424	8	2	8.94114	7	2		5.23574	12	1	7.64789	12	1		1.8953	5	1	1.28089	5	1		3.18694	8	1	3.51968	8	1		1.88548	7	1	1.37067	7	1
	1.80469	5	2	1.44358	5	2		2.72719	8	2	7.19686	7	2		1.78666	12	1	8.15273	12	1		1.08256	5	1	1.5657	5	1		2.55167	8	1	1.08148	8	1		1.03628	7	1	1.54729	7	1
	1.6626	5	2	1.0246	5	2		10.003	8	2	29.4635	7	2		2.71785	12	1	3.04557	12	1		1.38768	5	1	1.40188	5	1		3.97043	8	1	1.02929	8	1		1.15007	7	1	1.58528	7	1
	1.49914	5	2	1.11766	5	2		15.6093	8	2	3.25375	7	2		3.38578	12	1	1.94774	12	1		1.72333	5	1	1.80845	5	1		2.39554	8	1	6.00154	8	1		1.46216	7	1	1.43419	7	1
	1.68057	5	2	1.53758	5	2		6.33549	8	2	12.6647	7	2		4.56064	12	1	10.0761	12	1		1.29361	5	1	1.5288	5	1		3.2525	8	1	4.58206	8	1		1.23435	7	1	1.31507	7	1
	1.50634	5	2	1.44834	5	2		11.7426	8	2	11.4564	8	2		2.87199	12	1	3.8752	13	1		1.73113	5	1	0.758406	5	1		2.3128	8	1	3.19687	8	1		1.16497	7	1	1.45257	7	1
	1.65758	5	2	1.28839	5	2		5.50547	8	2	12.6695	8	2		2.16417	12	1	7.86345	13	1		1.31046	5	1	1.36568	5	1		3.77247	8	1	3.78795	8	1		1.23201	7	1	1.11604	7	1
	2.73528	5	2	1.63788	5	2		3.87655	9	2	11.856	8	2		6.05654	12	1	8.78834	13	1		1.63063	5	1	1.57637	5	1		4.06932	8	1	2.22434	8	1		1.37306	7	1	1.64044	7	1
	1.81072	5	2	1.8549	5	2		3.2092	9	2	3.39612	8	2		3.04095	12	1	11.4376	13	1		1.11396	5	1	1.73429	5	1		3.94687	8	1	3.89177	8	1		1.27155	7	1	3.76052	7	1
	1.87883	5	2	1.29674	5	2		8.00302	9	2	21.5066	8	2		3.81672	12	1	11.3104	13	1		1.39773	5	1	3.76664	5	1		1.87223	8	1	4.04521	8	1		1.07864	7	1	1.61582	7	1
	2.28316	5	2	1.57563	5	2		10.3396	9	2	2.9099	8	2		3.07093	13	1	15.656	13	1		1.56107	5	1	1.56155	5	1		3.93627	8	1	1.29453	8	1		0.941271	7	1	1.86788	7	1
	1.75937	5	2	2.13402	5	2		2.11805	9	2	15.0755	8	2		4.77531	13	1	9.85932	13	1		1.08781	5	1	1.91159	5	1		1.53323	8	1	2.56981	8	1		1.01283	7	1	1.22016	7	1
	1.61782	5	2	1.33408	5	2		11.6401	9	2	25.9744	8	2		6.24714	13	1	5.08622	13	1		3.05371	5	1	2.7775	5	1		3.21095	8	1	7.58331	8	1		1.11723	7	1	1.32111	7	1
	1.90079	5	2	1.05195	5	2		3.47298	9	2	2.95062	9	2		2.79327	13	1	5.23837	13	1		2.1606	5	1	1.53872	5	1		2.989	8	1	1.02786	8	1		1.14768	7	1	1.03001	7	1
	1.82551	5	2	1.07432	5	2		7.02717	9	2	8.88709	9	2		6.09492	13	1	4.59723	13	1		2.32702	5	1	3.31803	5	1		4.90783	8	1	1.72301	8	1		0.773179	7	1	2.45343	7	1
	1.35645	5	2	2.00735	5	2		4.66734	9	2	7.65648	9	2		16.021	13	1	10.1816	13	1		1.30122	5	1	1.85517	5	1		2.34328	8	1	3.62951	8	1		0.98691	7	1	5.04186	7	1
	1.38127	5	2	1.46656	5	2		9.55845	9	2	7.06001	9	2		7.52973	13	1	4.19477	14	1		2.70936	5	1	1.59977	5	1		2.48186	8	1	3.39824	8	1		1.11188	7	1	2.37209	7	1
	1.40454	5	2	1.55075	5	2		2.71992	9	2	9.4141	9	2		5.67333	13	1	2.39807	14	1		1.44772	5	1	1.24691	5	1		2.66868	8	1	2.55159	8	1		1.83432	7	1	4.35992	7	1
	1.73416	5	2	1.29365	5	2		3.82123	9	2	8.0161	9	2		4.10744	13	1	4.63579	14	1		2.09055	5	1	3.51188	5	1		1.42793	8	1	1.08087	8	1		0.884464	7	1	3.72151	7	1
	1.56286	5	2	1.61517	5	2		3.36321	9	2	8.76422	9	2		4.94807	13	1	5.11408	14	1		2.11911	5	1	1.79351	5	1		4.60591	8	1	3.8051	8	1		1.10809	7	1	4.46857	7	1
	1.92437	5	2	1.39443	5	2		3.41635	10	2	11.702	9	2		5.83476	13	1	4.94155	14	1		1.65275	5	1	0.415409	5	1		3.64562	8	1	2.66065	8	1		1.07116	7	1	2.8416	7	1
	1.6745	5	2	1.37106	5	2		4.4836	10	2	6.12309	9	2		6.45996	13	1	7.86633	14	1		2.52843	5	1	2.18268	5	1		3.02158	8	1	2.5281	8	1		1.09448	7	1	1.27608	7	1
	1.94237	5	2	1.20455	5	2		12.4878	10	2	15.0709	9	2		1.88002	14	1	4.80736	14	1		3.51532	5	1	1.30543	5	1		2.71831	8	1	1.649	8	1		1.2351	7	1	1.73869	7	1
	1.37868	5	2	1.90627	5	2		5.84885	10	2	6.34303	9	2		2.78666	14	1	3.13493	14	1		1.00043	5	1	1.06009	5	1		4.75456	8	1	1.21682	8	1		1.04293	7	1	1.19844	7	1
	2.70918	5	2	1.36931	5	2		6.39698	10	2	3.55605	9	2		2.62394	14	1	4.42253	14	1		2.16419	5	1	0.510441	5	1		4.08815	8	1	1.24148	8	1		1.02489	7	1	2.07844	7	1
	1.47964	5	2	1.9123	5	2		12.1302	10	2	3.82927	9	2		3.8807	14	1	7.83	14	1		1.70834	5	1	1.4894	5	1		4.1285	8	1	1.15996	8	1		1.31454	7	1	2.03326	7	1
	2.15586	5	2	1.50899	5	2		6.00693	10	2	3.63338	9	2		5.81542	14	1	4.8526	14	1		2.32013	5	1	1.92382	5	1		5.32657	8	1	3.15637	9	1		1.19524	7	1	1.77526	7	1
	1.80953	5	2	1.15843	5	2		3.39479	10	2	11.0317	10	2		6.95824	14	1	7.4779	14	1		2.28455	5	1	2.34021	5	1		2.98695	8	1	0.593126	9	1		1.508	7	1	1.18808	7	1
	2.08323	5	2	1.32823	5	2		4.58599	10	2	4.91351	10	2		7.32089	14	1	9.28647	14	1		1.75581	5	1	0.927288	6	1		2.15166	9	1	0.384032	9	1		1.58745	7	1	1.04378	7	1
	1.79074	5	2	1.30661	5	2		11.2972	11	2	10.0818	10	2		8.81207	14	1	4.88346	14	1		1.57782	5	1	0.880955	6	1		2.36304	9	1	9.25443	9	1		1.45745	7	1	1.11033	7	1
	2.42944	5	2	1.13426	5	2		24.2566	11	2	15.4653	10	2		5.59873	14	1	5.78644	14	1		1.30042	6	1	0.945273	6	1		0.60018	9	1	4.30416	9	1		1.39528	7	1	1.10417	7	1
	1.58601	5	2	1.01288	5	2		7.63326	11	2	10.3542	10	2		3.24527	14	1	6.53264	14	1		0.68704	6	1	0.972981	6	1		4.95344	9	1	4.72297	9	1		1.38195	7	1	1.05696	7	1
	1.48255	5	2	1.07612	5	2		9.62156	11	2	32.1598	10	2		8.68073	14	1	3.57829	15	1		0.854959	6	1	1.33972	6	1		4.77424	9	1	9.01227	9	1		1.31005	7	1	1.37881	7	1
	1.46819	5	2	1.05531	5	2		9.99651	11	2	18.1592	10	2		5.67692	14	1	9.64027	15	1		0.915294	6	1	1.48005	6	1		3.4161	9	1	9.42941	9	1		1.16612	7	1	1.2912	7	1
	1.33361	5	2	1.267	6	2		16.2596	11	2	5.27853	10	2		7.6034	14	1	6.67134	15	1		0.53011	6	1	1.41046	6	1		7.80818	9	1	10.1092	9	1		1.30104	7	1	2.11042	7	1
	1.9666	6	2	0.792715	6	2		5.43126	12	2	5.283	10	2		4.49212	14	1	5.56531	15	1		1.12858	6	1	1.49275	6	1		1.96238	9	1	6.953	9	1		1.0584	7	1	5.79784	8	1
	1.41209	6	2	1.04055	6	2		10.0492	12	2	8.08495	11	2		4.88751	14	1	5.4134	15	1		0.746423	6	1	1.62387	6	1		4.28632	9	1	1.24157	9	1		1.01165	7	1	1.68669	8	1
	1.99537	6	2	0.899207	6	2		7.10895	12	2	14.7362	11	2		7.38993	14	1	8.44225	15	1		1.43414	6	1	1.63966	6	1		3.13595	9	1	4.69224	9	1		1.91136	8	1	1.28406	8	1
	1.37934	6	2	1.85843	6	2		5.83063	12	2	4.5423	11	2		2.53001	15	1	8.759	15	1		0.943991	6	1	1.35876	6	1		3.67756	9	1	9.05262	9	1		1.92235	8	1	2.22639	8	1
	1.15229	6	2	1.51954	6	2		10.8547	12	2	18.3101	11	2		3.86219	15	1	13.1122	15	1		1.02	6	1	1.34077	6	1		2.31359	9	1	0.69994	9	1		1.9299	8	1	2.8601	8	1
	2.7049	6	2	1.08603	6	2		10.1888	12	2	16.3753	11	2		6.68993	15	1	3.64898	15	1		0.784081	6	1	1.13305	6	1		2.46448	9	1	2.1828	9	1		3.91639	8	1	1.1126	8	1
	1.45768	6	2	1.42984	6	2		5.57423	12	2	13.0931	11	2		6.24884	15	1	6.58744	15	1		1.71275	6	1	1.25855	6	1		1.96199	9	1	0.615872	9	1		3.99031	8	1	1.74471	8	1
	1.78827	6	2	1.37977	6	2		14.1448	12	2	6.23053	12	2		4.98963	15	1	6.3927	15	1		0.67111	6	1	1.37685	6	1		3.70562	9	1	5.71916	9	1		2.99366	8	1	2.13004	8	1
	2.63465	6	2	1.28816	6	2		4.28237	13	2	11.7953	12	2		4.78174	15	1	6.14068	15	1		1.87632	6	1	1.88444	6	1		2.41479	9	1	8.60678	9	1		1.7627	8	1	2.04139	8	1
	1.68395	6	2	2.55044	6	2		11.6478	13	2	8.17937	12	2		5.10206	15	1	5.06161	15	1		1.2205	6	1	1.71342	6	1		4.76683	9	1	1.07075	9	1		3.26155	8	1	2.76373	8	1
	1.39068	6	2	2.47801	6	2		9.37178	13	2	17.7294	12	2		6.98545	15	1	4.4675	15	1		1.14436	6	1	1.133	6	1		3.09062	9	1	2.39706	9	1		2.05738	8	1	2.56999	8	1
	3.13919	6	2	1.55139	6	2		4.65234	13	2	6.34613	12	2		10.9754	15	1	4.94646	15	1		0.769671	6	1	1.24817	6	1		2.65124	9	1	14.9903	9	1		3.87073	8	1	1.16663	8	1
	2.26791	6	2	1.70479	6	2		6.82224	13	2	18.1685	12	2		4.44536	15	1	4.60952	16	1		0.867484	6	1	1.2729	6	1		2.4813	9	1	3.9453	10	1		1.81696	8	1	2.61278	8	1
	2.02992	6	2	1.64041	6	2		4.10223	13	2	2.83685	12	2		3.03454	15	1	5.75821	16	1		0.884335	6	1	1.21717	6	1		2.82935	9	1	2.72837	10	1		2.55993	8	1	2.66374	8	1
	1.7911	6	2	1.27812	6	2		4.53855	13	2	24.597	12	2		5.3852	15	1	6.81073	16	1		0.883614	6	1	1.19628	6	1		1.74051	10	1	1.66403	10	1		2.61124	8	1	4.70732	8	1
	1.3655	6	2	2.2099	6	2		1.32312	13	2	10.4786	12	2		3.57691	15	1	3.21229	16	1		1.01062	6	1	1.6323	6	1		3.83149	10	1	1.53808	10	1		2.61078	8	1	1.31289	8	1
	1.69386	6	2	2.19177	6	2		7.798	13	2	3.53125	13	2		3.89481	15	1	4.0864	16	1		1.43418	6	1	1.14741	6	1		3.06988	10	1	3.24533	10	1		4.07542	8	1	1.70582	8	1
	2.23284	6	2	2.18603	6	2		2.66439	13	2	15.0401	13	2		3.58232	15	1	10.9326	16	1		0.674942	6	1	1.64779	6	1		1.56368	10	1	0.34414	10	1		1.68299	8	1	1.83096	8	1
	1.69367	6	2	1.92334	6	2		6.18973	13	2	10.2121	13	2		2.44271	15	1	7.01243	16	1		0.703695	6	1	1.4123	6	1		4.15632	10	1	5.46662	10	1		4.13714	8	1	1.24579	8	1
	2.43969	6	2	2.38229	6	2		4.34927	13	2	5.72046	13	2		3.43573	16	1	1.91628	16	1		0.91747	6	1	1.30277	6	1		5.81064	10	1	1.11398	10	1		0.986389	8	1	2.40687	8	1
	2.39746	6	2	2.36381	6	2		2.73619	14	2	7.24708	13	2		4.79431	16	1	4.15109	16	1		0.806479	6	1	1.2677	6	1		1.80685	10	1	1.68278	10	1		1.9026	8	1	1.10451	8	1
	2.28191	6	2	1.82301	6	2		3.14129	14	2	9.41226	13	2		7.03333	16	1	3.99544	16	1		1.02526	6	1	1.13372	6	1		2.08851	10	1	0.67824	10	1		1.73529	8	1	4.01874	8	1
	1.68863	6	2	1.54905	6	2		6.93896	14	2	7.21329	13	2		4.71224	16	1	4.42951	16	1		1.08135	6	1	0.397002	6	1		2.55566	10	1	7.08669	10	1		1.45566	8	1	1.2146	8	1
	1.79796	6	2	1.53966	6	2		6.91428	14	2	5.78479	13	2		3.60127	16	1	7.04619	16	1		1.09055	6	1	1.22913	6	1		2.72929	10	1	0.514964	10	1		1.29106	8	1	4.33935	8	1
	1.46863	6	2	2.39637	6	2		6.07254	14	2	5.64053	13	2		7.26183	16	1	5.00474	16	1		1.26942	6	1	2.05182	6	1		6.37073	10	1	5.91179	10	1		1.68362	8	1	2.209	8	1
	2.10433	6	2	1.68598	6	2		1.88016	14	2	16.9942	13	2		2.3475	16	1	4.9632	16	1		0.100048	6	1	1.39291	6	1		2.91105	10	1	17.1409	10	1		1.61665	8	1	1.37653	8	1
	2.24177	6	2	1.76804	6	2		2.81224	14	2	3.35029	13	2		6.91275	16	1	4.69242	16	1		0.717547	6	1	2.09864	6	1		3.9768	10	1	0.813498	10	1		2.81495	8	1	1.61395	8	1
	1.64618	6	2	1.70644	6	2		6.58309	14	2	12.3311	13	2		2.08493	16	1	7.59741	16	1		0.771672	6	1	1.0687	6	1		2.21502	10	1	3.92315	10	1		1.65239	8	1	1.65993	8	1
	1.35816	6	2	2.22855	6	2		4.42776	14	2	7.99216	13	2		4.37166	16	1	5.38674	16	1		0.909327	6	1	1.55414	6	1		3.52207	10	1	3.65953	10	1		2.1172	8	1	1.41348	8	1
	3.22252	6	2	2.39116	6	2		8.79025	14	2	3.52684	14	2		5.23854	16	1	7.69701	17	1		1.02461	6	1	1.712	6	1		5.47241	10	1	3.52929	10	1		2.76431	8	1	2.85524	8	1
	1.89088	6	2	2.11952	6	2		4.70203	14	2	2.90582	14	2		3.63423	16	1	3.67511	17	1		0.853471	6	1	1.64539	6	1		6.85431	10	1	4.31566	10	1		2.45152	8	1	1.39951	8	1
	2.54876	6	2	2.14976	6	2		4.09818	14	2	10.157	14	2		5.74562	16	1	13.6245	17	1		3.07986	6	1	1.5391	6	1		4.35972	10	1	7.83391	10	1		1.88428	8	1	0.997837	8	1
	1.81702	6	2	2.40963	6	2		3.17273	14	2	3.56636	14	2		3.29333	16	1	10.3661	17	1		1.88992	6	1	1.20596	6	1		7.61786	10	1	1.7127	10	1		1.96059	8	1	1.34724	8	1
	2.18078	6	2	2.33957	6	2		8.93263	14	2	6.49011	14	2		4.94246	16	1	4.09166	17	1		2.10992	6	1	1.81433	6	1		5.62359	10	1	2.25425	10	1		1.7549	8	1	1.38361	8	1
	2.97612	6	2	2.09158	6	2		2.39918	14	2	6.42796	14	2		5.8675	16	1	5.70555	17	1		1.7331	6	1	1.11535	6	1		6.41798	10	1	4.9519	10	1		1.88029	8	1	0.881237	8	1
	2.30246	6	2	1.96577	6	2		2.21528	14	2	2.27917	14	2		4.99842	16	1	10.8162	17	1		1.61661	6	1	2.10342	6	1		2.81417	10	1	0.241748	10	1		2.98822	8	1	1.22183	8	1
	1.87634	6	2	1.89345	6	2		9.94353	14	2	4.09255	14	2		6.3161	16	1	10.5563	17	1		1.05185	6	1	3.079	6	1		3.34503	10	1	1.91244	11	1		1.4804	8	1	1.11577	8	1
	1.67582	6	2	1.82953	6	2		3.08882	15	2	5.42533	14	2		2.62584	17	1	10.7058	17	1		2.22914	6	1	2.71034	6	1		1.09796	10	1	1.35543	11	1		2.39028	8	1	1.79508	8	1
	2.67881	6	2	1.67052	6	2		13.5069	15	2	10.7542	14	2		17.8516	17	1	4.69945	17	1		3.03904	6	1	2.82684	6	1		2.36601	11	1	1.84046	11	1		2.81591	8	1	2.34375	8	1
	1.72284	6	2	1.80302	6	2		4.77701	15	2	5.80296	14	2		8.84847	17	1	3.12496	18	1		2.23879	6	1	4.39809	6	1		3.5833	11	1	1.79927	11	1		2.53487	8	1	1.81267	8	1
	1.54703	6	2	1.74803	6	2		6.1655	15	2	4.67618	14	2		11.6984	17	1	3.65166	18	1		3.19146	6	1	1.78662	6	1		6.73638	11	1	0.919797	11	1		2.73159	8	1	1.58011	9	1
	1.75218	6	2	1.41568	6	2		8.61506	15	2	4.09149	14	2		7.99559	17	1	11.1632	18	1		3.7164	6	1	2.05928	6	1		5.86229	11	1	1.5258	11	1		2.80216	8	1	2.52342	9	1
	1.39593	6	2	1.61917	6	2		9.18474	15	2	4.92564	14	2		2.9447	17	1	13.2411	18	1		1.55631	6	1	2.53417	6	1		3.39956	11	1	0.541684	11	1		2.55543	8	1	2.527	9	1
	1.32017	6	2	1.41662	6	2		2.73382	15	2	3.43396	14	2		16.8853	17	1	8.62922	18	1		1.66924	6	1	3.39474	6	1		0.708687	11	1	3.86513	11	1		2.21539	9	1	2.58885	9	1
	1.41978	6	2	1.24356	6	2		10.4926	15	2	6.94768	14	2		4.35848	17	1	9.96825	18	1		2.2096	6	1	2.56995	6	1		5.18268	11	1	1.43836	11	1		0.277639	9	1	1.53693	9	1
	1.95929	6	2	1.47655	6	2		17.1045	15	2	3.10598	14	2		7.55179	17	1	13.638	18	1		1.48267	6	1	2.18879	6	1		4.6797	11	1	3.1404	11	1		0.89883	9	1	1.20813	9	1
	1.25673	6	2	1.62429	6	2		2.93555	16	2	2.27516	15	2		11.0803	17	1	4.9346	18	1		2.0066	6	1	1.7765	6	1		7.2393	11	1	1.3174	11	1		1.46936	9	1	0.906893	9	1
	1.50162	6	2	0.624259	7	2		9.4662	16	2	11.1748	15	2		5.06635	17	1	6.38268	18	1		1.39898	6	1	3.47602	6	1		2.8983	11	1	0.509707	11	1		1.77185	9	1	0.822155	9	1
	1.5769	6	2	0.605738	7	2		2.69188	16	2	9.08935	15	2		3.58321	18	1	11.8398	18	1		1.47954	6	1	3.45358	6	1		3.52051	11	1	3.02158	11	1		0.808931	9	1	1.07994	9	1
	2.26372	7	2	0.66752	7	2		7.57616	16	2	3.21141	15	2		4.44472	18	1	8.17147	18	1		3.02437	6	1	0.654169	7	1		2.68338	11	1	8.20548	11	1		0.97064	9	1	2.0298	9	1
	1.36446	7	2	1.27633	7	2		4.21231	16	2	4.30049	15	2		6.21302	18	1	2.83344	19	1		2.41032	6	1	1.09365	7	1		2.56594	11	1	0.743324	11	1		1.50453	9	1	1.3916	9	1
	1.44748	7	2	0.745956	7	2		4.76457	16	2	16.7331	15	2		5.95018	18	1	2.90716	19	1		1.49282	6	1	1.62251	7	1		2.76581	11	1	5.11333	11	1		1.11474	9	1	2.03826	9	1
	2.23852	7	2	0.891134	7	2		2.53507	16	2	1.78044	15	2		7.1899	18	1	2.65255	19	1		2.05136	7	1	1.84458	7	1		4.71969	11	1	2.38885	11	1		0.822348	9	1	1.06788	9	1
	1.18742	7	2	0.88093	7	2		13.2741	16	2	4.44672	15	2		12.5392	18	1	7.56717	19	1		1.86681	7	1	1.8452	7	1		4.03143	11	1	16.1493	11	1		0.829623	9	1	3.43988	9	1
	1.35156	7	2	0.896395	7	2		2.87129	16	2	18.7276	15	2		6.21339	18	1	4.29346	19	1		1.85705	7	1	2.54913	7	1		4.24998	11	1	11.3697	11	1		1.22968	9	1	1.76532	9	1
	1.23283	7	2	1.45926	7	2		15.3579	16	2	25.7956	15	2		4.95654	18	1	4.10191	19	1		0.932685	7	1	1.88441	7	1		3.79295	11	1	2.97429	11	1		0.934883	9	1	1.4379	9	1
	1.37358	7	2	1.41269	7	2		5.70757	17	2	5.34569	16	2		7.99075	18	1	2.79023	19	1		1.59482	7	1	1.91625	7	1		3.09834	11	1	4.32745	11	1		1.65538	9	1	2.70899	9	1
	1.49843	7	2	1.8867	7	2		7.6881	17	2	6.74179	16	2		8.29454	18	1	3.26786	19	1		1.72892	7	1	2.35181	7	1		3.14057	11	1	3.8534	11	1		1.42452	9	1	1.87529	9	1
	1.86528	7	2	1.74974	7	2		2.55846	17	2	12.2068	16	2		8.64896	18	1	3.57283	19	1		1.52536	7	1	2.20546	7	1		5.23433	11	1	2.74459	11	1		1.57938	9	1	1.53818	9	1
	1.2408	7	2	1.97791	7	2		6.70521	17	2	4.19727	16	2		5.44148	18	1	3.07367	19	1		1.43688	7	1	3.85025	7	1		3.8906	11	1	5.76575	12	1		1.57596	9	1	1.12691	9	1
	2.07705	7	2	2.586	7	2		5.89442	17	2	12.2478	16	2		2.49873	19	1	4.2057	19	1		2.74338	7	1	3.55553	7	1		2.15017	11	1	4.33837	12	1		0.969249	9	1	1.61975	9	1
	2.20615	7	2	1.66411	7	2		8.37907	17	2	9.03468	16	2		3.55619	19	1	4.90535	19	1		1.36462	7	1	3.91309	7	1		2.39969	12	1	5.01608	12	1		1.09731	9	1	1.36769	9	1
	1.6679	7	2	2.02341	7	2		3.98075	17	2	8.94687	16	2		2.7821	19	1	8.80422	19	1		3.21102	7	1	3.04941	7	1		1.96736	12	1	2.30664	12	1		1.08554	9	1	1.43665	9	1
	2.33275	7	2	1.64948	7	2		2.96166	17	2	12.8647	16	2		4.31318	19	1	3.55658	19	1		1.00564	7	1	2.44573	7	1		3.45356	12	1	6.02821	12	1		1.0835	9	1	1.52323	9	1
	1.45948	7	2	2.66399	7	2		7.61565	17	2	13.436	16	2		7.47166	19	1	4.95103	19	1		2.96569	7	1	2.17432	7	1		2.31809	12	1	2.09625	12	1		1.16119	9	1	1.63841	9	1
	2.25851	7	2	1.92735	7	2		11.1276	17	2	5.5611	16	2		2.16694	19	1	9.02004	19	1		2.46422	7	1	1.85664	7	1		2.91574	12	1	3.6894	12	1		2.13363	9	1	1.40791	9	1
	1.71256	7	2	1.07053	7	2		9.2291	17	2	6.81362	17	2		2.30645	19	1	3.38069	19	1		1.92297	7	1	2.59474	7	1		2.70928	12	1	5.31646	12	1		1.18636	9	1	1.44003	9	1
	2.0766	7	2	2.54904	7	2		4.94577	18	2	8.1877	17	2		3.54979	19	1	2.2712	19	1		4.62411	7	1	1.34658	7	1		2.57298	12	1	1.35569	12	1		1.05428	9	1	1.39537	9	1
	1.95607	7	2	1.2475	7	2		5.99326	18	2	7.13197	17	2		1.69455	19	1	2.84707	19	1		1.76476	7	1	1.90599	7	1		1.60267	12	1	2.7875	12	1		1.58758	9	1	4.92432	9	1
	1.73404	7	2	1.20684	7	2		3.56252	18	2	2.29135	17	2		2.94818	19	1	3.30731	19	1		1.55281	7	1	2.88054	7	1		1.91272	12	1	0.817676	12	1		2.68661	9	1	4.35162	9	1
	1.49677	7	2	2.78589	7	2		8.70038	18	2	18.4563	17	2		4.82309	19	1	6.23666	19	1		1.17332	7	1	1.7836	7	1		4.30889	12	1	2.53108	12	1		1.29395	9	1	3.13459	9	1
	1.48536	7	2	1.81649	7	2		6.44192	18	2	8.57478	17	2		5.0005	19	1	2.38713	19	1		1.63763	7	1	0.725566	7	1		2.06924	12	1	2.70824	12	1		1.04142	9	1	6.17564	9	1
	1.58465	7	2	2.3557	7	2		8.41712	18	2	8.09402	17	2		5.41864	19	1	2.36216	20	1		1.74834	7	1	2.78036	7	1		4.88547	12	1	1.74182	12	1		1.01279	9	1	1.06794	9	1
	2.00929	7	2	2.16819	7	2		5.27367	18	2	3.91434	17	2		6.20555	19	1	1.40044	20	1		2.07281	7	1	2.1706	7	1		2.62199	12	1	2.52299	12	1		1.15318	9	1	1.7493	9	1
	3.22452	7	2	1.82793	7	2		4.56374	19	2	16.297	17	2		2.43749	19	1	4.45692	20	1		2.60572	7	1	2.10253	7	1		2.81868	12	1	1.1643	12	1		1.16707	9	1	1.49544	9	1
	3.13953	7	2	3.70891	7	2		10.3821	19	2	19.6682	17	2		1.6585	19	1	4.32424	20	1		1.49741	7	1	0.674401	7	1		4.92137	12	1	1.07094	12	1		0.925455	9	1	1.02289	9	1
	2.27532	7	2	1.58711	7	2		5.98312	19	2	4.20074	17	2		5.11254	19	1	4.9677	20	1		3.04343	7	1	3.00121	7	1		1.99349	12	1	0.719818	12	1		0.910074	9	1	3.8	9	1
	2.18063	7	2	2.87229	7	2		6.63939	19	2	2.42767	17	2		4.34759	19	1	4.19855	20	1		2.0884	7	1	3.03968	7	1		2.76492	12	1	0.453625	12	1		1.73673	9	1	2.13463	9	1
	2.18177	7	2	4.07253	7	2		5.74704	19	2	3.18815	18	2		4.92686	19	1	5.17852	20	1		3.09328	7	1	5.08843	7	1		2.74654	12	1	3.99608	12	1		1.28067	9	1	1.39424	9	1
	2.05178	7	2	2.13955	7	2		4.92843	19	2	14.7301	18	2		3.48079	19	1	4.921	20	1		1.15317	7	1	2.48788	7	1		6.13245	12	1	0.978063	12	1		1.85754	9	1	1.46144	9	1
	1.99681	7	2	2.44375	7	2		4.00921	19	2	5.71663	18	2		4.39115	19	1	6.08936	20	1		2.14152	7	1	3.81665	7	1		0.898912	12	1	0.775904	12	1		1.97544	9	1	3.97345	9	1
	2.65928	7	2	2.15814	7	2		4.96677	19	2	18.6304	18	2		2.26016	19	1	5.85857	20	1		3.60159	7	1	1.89156	7	1		2.42185	12	1	4.05234	12	1		1.15122	9	1	1.75963	9	1
	2.24039	7	2	3.46837	7	2		4.0475	19	2	76.8402	18	2		2.54283	19	1	6.37007	20	1		3.74567	7	1	1.66309	7	1		1.97127	12	1	3.31453	12	1		1.64099	9	1	4.04334	9	1
	2.6342	7	2	2.09112	7	2		5.94994	19	2	7.18056	18	2		2.27818	20	1	8.60478	20	1		2.85115	7	1	1.69426	7	1		5.99384	12	1	13.6122	12	1		1.74811	9	1	1.50644	9	1
	1.84813	7	2	2.03283	7	2		2.78556	19	2	5.49361	18	2		3.16897	20	1	3.82085	20	1		5.76858	7	1	2.05342	7	1		2.73814	12	1	1.55616	12	1		1.06223	9	1	1.38783	9	1
	1.71629	7	2	2.50882	7	2		2.7689	20	2	3.00996	19	2		2.09126	20	1	5.23657	20	1		2.30537	7	1	1.68503	7	1		2.91262	12	1	2.19565	12	1		1.27147	9	1	1.3994	9	1
	2.71354	7	2	2.74038	7	2		3.15196	20	2	4.92217	19	2		3.51655	20	1	6.25791	20	1		1.78721	7	1	2.37669	7	1		2.25888	12	1	1.73178	12	1		1.88443	9	1	1.21679	9	1
	2.92245	7	2	2.42929	7	2		3.9017	20	2	12.046	19	2		5.37245	20	1	9.19947	20	1		1.8093	7	1	2.8183	7	1		6.35977	12	1	3.49813	12	1		1.1175	9	1	1.16887	9	1
	3.06432	7	2	1.93782	7	2		5.78322	20	2	12.5412	19	2		6.99221	20	1	7.09415	20	1		4.52407	7	1	1.13409	8	1		1.52857	12	1	1.60132	13	1		1.31487	9	1	1.40709	9	1
	1.62872	7	2	2.0608	7	2		11.2342	20	2	21.4024	19	2		6.30391	20	1	2.66551	0	2		1.88181	7	1	1.44955	8	1		2.038	12	1	5.25185	13	1		1.98844	9	1	0.904546	9	1
	1.75394	7	2	2.66883	7	2		3.33926	20	2	4.69911	19	2		4.38188	20	1	2.04066	0	2		1.79447	7	1	1.00445	8	1		2.1436	13	1	4.19064	13	1		1.4607	9	1	1.23706	9	1
	2.63149	7	2	0.529702	8	2		13.6644	20	2	4.31109	19	2		5.69553	20	1	3.4549	0	2		2.95157	8	1	1.48078	8	1		4.48684	13	1	2.51944	13	1		0.94097	9	1	1.14169	9	1
	3.09377	7	2	0.847914	8	2		7.92285	20	2	6.5414	19	2		5.00183	20	1	4.05746	0	2		1.5885	8	1	0.690019	8	1		3.83862	13	1	3.42645	13	1		1.43754	9	1	1.1806	9	1
	3.84776	7	2	1.14469	8	2		4.73188	20	2	15.7971	19	2		5.25858	20	1	4.1324	0	2		1.43628	8	1	0.924445	8	1		3.79859	13	1	6.44463	13	1		1.28235	9	1	1.04103	9	1
	1.30608	8	2	1.09696	8	2		4.26507	20	2	14.923	19	2		7.70723	20	1	2.65535	0	2		1.14038	8	1	0.806664	8	1		13.1271	13	1	13.0425	13	1		1.10762	9	1	3.8	10	1
	1.521	8	2	1.42831	8	2		5.13516	0	3	6.48716	19	2		3.82037	20	1	5.42862	0	2		0.743862	8	1	1.18623	8	1		6.1848	13	1	1.35139	13	1		1.32189	9	1	5.2426	10	1
	1.03328	8	2	1.34879	8	2		12.7368	0	3	7.91946	19	2		3.60121	20	1	4.18742	0	2		0.850366	8	1	0.826794	8	1		7.10305	13	1	5.58029	13	1		1.66089	9	1	3.47089	10	1
	1.55699	8	2	1.46456	8	2		1.62711	0	3	2.75901	20	2		5.88114	20	1	3.51092	0	2		0.912287	8	1	0.84396	8	1		2.75742	13	1	3.45454	13	1		1.51009	9	1	2.05881	10	1
	1.8709	8	2	1.061	8	2		25.7816	0	3	3.43461	20	2		3.47193	20	1	1.85851	0	2		0.944261	8	1	0.891393	8	1		2.46873	13	1	2.97198	13	1		1.26379	10	1	2.34821	10	1
	2.6508	8	2	1.38737	8	2		16.1596	0	3	11.92	20	2		5.34037	20	1	4.05751	0	2		0.873349	8	1	0.974135	8	1		2.54972	13	1	9.23142	13	1		0.878594	10	1	1.81668	10	1
	2.39231	8	2	1.38035	8	2		10.5532	0	3	2.14616	20	2		5.23996	20	1	3.74102	0	2		0.990078	8	1	1.03198	8	1		7.01436	13	1	1.02285	13	1		3.07857	10	1	1.54641	10	1
	2.38849	8	2	1.3566	8	2		8.14464	0	3	2.04883	20	2		2.18044	0	2	3.89424	0	2		0.88935	8	1	0.809577	8	1		3.69275	13	1	9.22551	13	1		2.48332	10	1	1.2124	10	1
	2.0779	8	2	1.77777	8	2		2.25613	0	3	3.1727	20	2		3.11268	0	2	2.96905	0	2		1.03733	8	1	0.889194	8	1		2.72448	13	1	9.67693	13	1		1.73181	10	1	1.21634	10	1
	2.13067	8	2	1.59771	8	2		6.06848	4	3	6.99534	20	2		3.6982	0	2	3.05794	0	2		0.949912	8	1	1.04207	8	1		7.6939	13	1	1.86157	13	1		1.22735	10	1	1.90352	10	1
	2.06403	8	2	1.35313	8	2		4.32575	4	3	4.06146	20	2		2.4193	0	2	3.02122	0	2		0.988185	8	1	0.770476	8	1		2.72403	13	1	2.31718	13	1		1.34251	10	1	1.2177	10	1
	2.69477	8	2	1.06568	8	2		9.20344	4	3	42.3418	20	2		5.92634	0	2	4.91518	0	2		1.04067	8	1	0.741405	8	1		2.04053	13	1	8.98368	13	1		1.78417	10	1	2.28014	10	1
	2.93266	8	2	1.67428	8	2		9.76905	4	3	11.8775	20	2		4.88643	0	2	6.06249	0	2		1.1326	8	1	1.0139	8	1		3.51782	13	1	2.01556	14	1		1.04646	10	1	2.11138	10	1
	2.16103	8	2	1.21044	8	2		1.87846	4	3	20.7067	20	2		6.05425	0	2	2.85681	0	2		1.11375	8	1	0.976211	8	1		7.44083	13	1	2.59319	14	1		1.11607	10	1	2.59227	10	1
	1.58612	8	2	2.22551	8	2		21.1172	4	3	3.20788	0	3		3.98199	0	2	2.75521	0	2		1.0263	8	1	1.71448	8	1		3.94687	14	1	4.99746	14	1		1.28549	10	1	1.96355	10	1
	2.00655	8	2	1.82342	8	2		5.13092	5	3	12.5555	0	3		4.13964	0	2	2.43935	0	2		1.50138	8	1	1.20466	8	1		5.22435	14	1	1.10591	14	1		1.09022	10	1	1.72064	10	1
	1.55625	8	2	2.04151	8	2		11.8069	5	3	8.9996	0	3		2.09571	0	2	2.22273	0	2		1.49242	8	1	2.30381	8	1		3.56581	14	1	1.44438	14	1		1.79954	10	1	1.0703	10	1
	2.31231	8	2	1.58187	8	2		5.04468	5	3	9.12086	0	3		3.84528	0	2	3.44605	0	2		2.20729	8	1	1.21588	8	1		1.64704	14	1	4.21137	14	1		1.94123	10	1	1.37306	10	1
	1.71227	8	2	1.42086	8	2		2.93298	5	3	10.196	0	3		2.9505	0	2	2.4873	0	2		0.928848	8	1	1.6701	8	1		1.57615	14	1	3.94292	14	1		0.939676	10	1	1.26095	10	1
	1.69756	8	2	1.38373	8	2		2.5304	5	3	15.5046	0	3		2.20394	0	2	4.46441	0	2		1.11297	8	1	1.32416	8	1		3.54604	14	1	3.75926	14	1		1.48592	10	1	1.14102	10	1
	2.07995	8	2	1.54427	8	2		6.55597	5	3	17.7059	0	3		2.78006	0	2	3.28358	0	2		1.86689	8	1	1.14567	8	1		4.32492	14	1	2.174	14	1		1.40174	10	1	1.04174	10	1
	2.64274	8	2	1.49739	8	2		8.79264	5	3	5.18366	0	3		4.07383	0	2	1.12958	4	2		1.13583	8	1	1.52527	8	1		4.9265	14	1	3.24916	14	1		1.25003	10	1	1.54296	10	1
	2.29226	8	2	1.28726	8	2		7.0853	5	3	27.4529	4	3		3.78126	0	2	1.76442	4	2		1.55921	8	1	2.16897	8	1		3.44178	14	1	2.45415	14	1		1.56464	10	1	1.37574	10	1
	1.83054	8	2	1.45407	8	2		5.70125	6	3	10.437	4	3		3.42081	0	2	3.77162	4	2		1.09388	8	1	1.79522	8	1		2.64139	14	1	3.14883	14	1		1.53533	10	1	1.26146	10	1
	1.87975	8	2	2.09114	8	2		8.38361	6	3	24.0854	4	3		4.21588	0	2	5.87872	4	2		1.99113	8	1	0.969655	8	1		4.94372	14	1	2.38344	14	1		1.67516	10	1	1.41494	10	1
	1.62102	8	2	1.39531	8	2		4.94846	6	3	4.41967	4	3		3.98122	0	2	7.21012	4	2		1.66767	8	1	1.5917	8	1		4.15639	14	1	0.714877	14	1		1.53385	10	1	1.79359	10	1
	2.03071	8	2	1.72854	8	2		6.05924	6	3	2.62024	4	3		2.45556	0	2	4.58186	4	2		2.75895	8	1	0.844051	8	1		2.49146	14	1	3.43464	14	1		1.2198	10	1	1.28317	10	1
	2.0519	8	2	1.33511	8	2		7.59994	6	3	24.4731	4	3		1.35844	0	2	6.2867	4	2		2.00648	8	1	1.4641	8	1		2.43105	14	1	3.21768	14	1		1.20986	10	1	1.54609	10	1
	2.10323	8	2	1.70669	8	2		3.62063	6	3	20.3532	4	3		3.80387	0	2	7.69665	4	2		0.928577	8	1	2.78331	8	1		3.01724	14	1	2.45449	14	1		1.10177	10	1	2.2615	10	1
	2.09927	8	2	1.44297	8	2		5.09794	6	3	6.23371	5	3		2.62439	0	2	9.11728	4	2		1.50052	8	1	1.50486	8	1		4.18728	14	1	5.37701	14	1		1.47406	10	1	2.03311	10	1
	2.64865	8	2	1.19219	8	2		2.90346	6	3	23.4181	5	3		2.45872	0	2	7.06704	4	2		1.61449	8	1	1.54531	8	1		5.95817	14	1	0.605439	14	1		1.57409	10	1	1.95722	10	1
	1.81378	8	2	1.38694	8	2		2.06599	6	3	21.0373	5	3		3.29377	0	2	4.53671	4	2		2.21435	8	1	1.27849	8	1		8.30161	14	1	1.79518	14	1		1.82409	10	1	1.50841	10	1
	1.59003	8	2	1.75772	8	2		2.76566	6	3	9.52967	5	3		3.09638	0	2	4.31395	4	2		1.603	8	1	1.55485	8	1		3.1658	14	1	7.24044	14	1		1.19764	10	1	1.67913	10	1
	2.22126	8	2	1.39436	8	2		7.11614	6	3	9.21345	5	3		1.72325	0	2	5.54234	4	2		2.06945	8	1	1.54932	8	1		1.81673	14	1	7.0337	14	1		1.11908	10	1	1.65552	10	1
	2.33376	8	2	1.55123	8	2		3.70389	7	3	13.5442	5	3		1.57941	4	2	2.45784	4	2		2.09678	8	1	1.8666	8	1		4.79974	14	1	2.55112	14	1		1.53982	10	1	1.3965	10	1
	2.0523	8	2	1.41494	8	2		8.63572	7	3	23.5221	5	3		2.59168	4	2	5.24009	4	2		1.0439	8	1	2.30858	8	1		2.53025	14	1	8.21924	14	1		1.68496	10	1	1.71485	10	1
	1.48023	8	2	1.39483	8	2		9.2892	7	3	4.65628	5	3		6.35403	4	2	6.57239	4	2		1.12849	8	1	1.4387	8	1		5.52177	14	1	3.50648	15	1		1.67178	10	1	1.38739	10	1
	1.56956	8	2	1.34767	8	2		12.6575	7	3	14.167	5	3		3.44228	4	2	5.17381	4	2		0.835504	8	1	1.03932	8	1		4.45309	14	1	2.11054	15	1		1.65786	10	1	1.81231	10	1
	1.67443	8	2	1.31333	8	2		7.72381	7	3	4.95199	6	3		1.71174	4	2	3.67565	4	2		0.943235	8	1	1.65444	8	1		4.46442	14	1	2.37908	15	1		1.28476	10	1	3.12587	10	1
	1.48509	8	2	1.28792	8	2		7.46579	7	3	11.0186	6	3		4.21018	4	2	4.93586	4	2		1.85149	8	1	1.60029	8	1		1.81558	15	1	3.19718	15	1		1.47414	10	1	1.91075	10	1
	1.97639	8	2	1.51553	8	2		12.9241	7	3	3.24572	6	3		4.61127	4	2	2.35603	5	2		1.01702	8	1	1.86485	8	1		4.63039	15	1	2.10975	15	1		2.23312	10	1	6.06035	10	1
	1.31463	8	2	1.44011	8	2		3.44119	7	3	10.3626	6	3		6.09215	4	2	1.57507	5	2		1.03243	8	1	1.52167	8	1		3.55279	15	1	17.808	15	1		2.05407	10	1	5.2006	10	1
	1.66621	8	2	1.45121	8	2		14.0775	7	3	25.2243	6	3		9.78572	4	2	3.42201	5	2		2.14964	8	1	1.37002	8	1		2.33909	15	1	1.2649	15	1		1.13298	10	1	1.55546	10	1
	1.63211	8	2	1.71311	8	2		2.15914	7	3	6.0365	6	3		4.98788	4	2	1.61332	5	2		1.22966	8	1	1.42511	8	1		2.07072	15	1	0.543058	15	1		1.92319	10	1	3.80924	10	1
	1.61773	8	2	1.34261	8	2		3.9913	8	3	13.9752	6	3		6.12445	4	2	2.97417	5	2		1.00991	8	1	1.2641	8	1		7.5547	15	1	3.20505	15	1		1.4624	10	1	2.88272	10	1
	1.46448	8	2	1.36143	8	2		7.00828	8	3	5.43086	6	3		1.62416	4	2	2.39675	5	2		1.84292	8	1	3.02223	8	1		3.58732	15	1	1.0152	15	1		1.06524	10	1	2.08706	10	1
	1.62083	8	2	1.60821	8	2		10.828	8	3	11.1723	6	3		2.99919	4	2	6.29369	5	2		2.16314	8	1	1.41762	8	1		1.50655	15	1	2.23148	15	1		1.39036	10	1	1.50354	10	1
	1.49531	8	2	1.45002	8	2		8.09834	8	3	3.87324	6	3		4.67717	4	2	4.40173	5	2		1.28413	8	1	2.63806	8	1		3.07403	15	1	1.64485	15	1		0.958132	10	1	3.82919	10	1
	1.4272	8	2	1.52904	8	2		6.42685	8	3	19.2519	6	3		3.28617	4	2	3.97693	5	2		1.34462	8	1	2.12136	8	1		4.66173	15	1	2.85612	15	1		1.3823	10	1	1.31268	11	1
	1.50363	8	2	1.52332	8	2		3.98539	8	3	7.12989	6	3		4.84207	4	2	4.1334	5	2		1.67532	8	1	1.88509	8	1		1.85964	15	1	4.70516	15	1		1.57642	10	1	2.79004	11	1
	1.53999	8	2	1.13748	8	2		4.1834	8	3	11.9792	7	3		2.92455	4	2	2.4983	5	2		2.44826	8	1	1.31751	8	1		2.93887	15	1	1.93577	15	1		2.75549	10	1	1.55025	11	1
	1.49184	8	2	0.66512	9	2		6.94268	8	3	6.84814	7	3		2.95638	4	2	5.04138	5	2		1.08794	8	1	1.73637	8	1		2.27009	15	1	1.58514	15	1		1.10006	10	1	1.30616	11	1
	1.35932	8	2	0.501009	9	2		5.20447	8	3	24.8465	7	3		4.03556	4	2	6.28055	5	2		2.65801	8	1	1.04606	8	1		2.79826	15	1	1.98819	15	1		1.30387	10	1	1.20001	11	1
	1.50504	8	2	1.00223	9	2		6.99692	8	3	2.40515	7	3		4.0474	4	2	4.59913	5	2		2.87634	8	1	1.67594	8	1		2.03201	15	1	16.8126	15	1		1.62774	11	1	1.51092	11	1
	1.64073	8	2	0.884845	9	2		4.70653	8	3	5.0086	7	3		1.94291	5	2	3.0603	5	2		1.88213	8	1	1.22594	8	1		5.01905	15	1	2.56831	15	1		0.277036	11	1	3.57094	11	1
	2.15001	9	2	0.942511	9	2		6.1261	8	3	2.11582	7	3		1.79669	5	2	8.44249	5	2		1.59229	8	1	1.07376	9	1		7.18831	15	1	0.795073	15	1		1.16482	11	1	1.44151	11	1
	3.08595	9	2	1.12676	9	2		3.15448	8	3	17.0537	7	3		2.00121	5	2	4.04044	5	2		1.35855	8	1	0.997989	9	1		3.96575	15	1	5.80518	15	1		0.920449	11	1	1.78919	11	1
	2.32189	9	2	1.09447	9	2		2.82054	9	3	9.18202	7	3		2.47976	5	2	4.10215	5	2		2.25818	8	1	1.06377	9	1		1.63207	15	1	4.93763	15	1		0.973101	11	1	1.38879	11	1
	1.75254	9	2	1.12287	9	2		5.18134	9	3	4.70222	7	3		1.92553	5	2	3.6922	5	2		1.08062	9	1	1.2553	9	1		3.26684	15	1	1.38872	16	1		1.17383	11	1	1.78989	11	1
	2.01986	9	2	1.48383	9	2		10.5825	9	3	4.69225	7	3		2.71062	5	2	5.5518	5	2		1.26147	9	1	1.20566	9	1		1.96876	15	1	0.140638	16	1		0.566607	11	1	1.85908	11	1
	2.10028	9	2	1.10345	9	2		10.9104	9	3	5.74899	7	3		3.21511	5	2	5.14946	5	2		1.0087	9	1	1.10106	9	1		7.53351	15	1	2.34911	16	1		1.89687	11	1	1.50882	11	1
	3.02876	9	2	1.58323	9	2		2.4172	9	3	4.32762	8	3		4.28612	5	2	2.76852	5	2		1.07597	9	1	1.15708	9	1		7.57251	15	1	2.98	16	1		2.53138	11	1	1.74772	11	1
	2.23325	9	2	1.81473	9	2		6.92247	9	3	5.77407	8	3		1.15112	5	2	3.81485	5	2		1.24351	9	1	0.973345	9	1		3.07243	16	1	2.29966	16	1		2.70513	11	1	2.2066	11	1
	2.27444	9	2	1.50594	9	2		5.36174	9	3	14.2563	8	3		4.30491	5	2	5.26486	5	2		1.36087	9	1	0.994408	9	1		2.52977	16	1	5.62926	16	1		2.58862	11	1	1.8034	11	1
	2.58184	9	2	1.69577	9	2		1.71069	9	3	17.0646	8	3		3.17479	5	2	4.77027	5	2		1.10811	9	1	1.07703	9	1		0.573238	16	1	2.26498	16	1		2.38055	11	1	1.25281	11	1
	1.67813	9	2	1.79532	9	2		11.0042	9	3	12.6712	8	3		2.99697	5	2	4.18915	6	2		1.57102	9	1	0.996654	9	1		3.82259	16	1	1.99469	16	1		1.19803	11	1	1.22664	11	1
	2.9317	9	2	1.72562	9	2		1.56327	9	3	8.57269	8	3		4.53576	5	2	2.50244	6	2		1.10419	9	1	1.08252	9	1		2.51859	16	1	4.04304	16	1		1.10993	11	1	0.935587	11	1
	2.0736	9	2	1.57813	9	2		6.72947	9	3	2.75205	8	3		3.2958	5	2	5.14925	6	2		1.26422	9	1	0.989879	9	1		2.8937	16	1	3.55615	16	1		1.20377	11	1	1.80243	11	1
	1.73482	9	2	2.18451	9	2		2.91136	10	3	2.84098	8	3		3.55751	5	2	4.4643	6	2		1.14431	9	1	1.31329	9	1		6.67952	16	1	2.69143	16	1		1.10507	11	1	1.33071	11	1
	2.03138	9	2	2.21749	9	2		6.90952	10	3	4.61123	8	3		3.67787	5	2	3.97755	6	2		1.06599	9	1	0.850772	9	1		2.00631	16	1	1.51096	16	1		1.40953	11	1	1.63594	11	1
	2.42246	9	2	1.74079	9	2		2.40527	10	3	4.541	8	3		3.9503	5	2	5.34064	6	2		1.23237	9	1	0.874264	9	1		4.4448	16	1	3.52973	16	1		1.1762	11	1	1.01456	11	1
	1.60335	9	2	1.93352	9	2		8.20427	10	3	13.1267	8	3		2.22608	5	2	3.84523	6	2		1.13735	9	1	0.999912	9	1		3.63462	16	1	4.55264	16	1		1.27807	11	1	1.10401	11	1
	1.92317	9	2	1.83256	9	2		2.2899	10	3	5.39993	8	3		2.22873	5	2	4.04296	6	2		1.09091	9	1	0.804782	9	1		1.90577	16	1	3.41796	16	1		1.38341	11	1	1.48606	11	1
	1.62509	9	2	2.28506	9	2		2.65596	10	3	4.40426	8	3		4.39092	5	2	4.73046	6	2		0.998653	9	1	0.829858	9	1		1.9075	16	1	2.25728	16	1		1.71627	11	1	2.15425	11	1
	1.48156	9	2	1.43503	9	2		6.90917	10	3	2.55312	9	3		4.27938	5	2	3.59397	6	2		1.00828	9	1	0.833309	9	1		1.94674	16	1	1.15044	16	1		1.22017	11	1	1.10836	11	1
	1.32218	9	2	2.27142	9	2		5.55611	10	3	8.07984	9	3		3.72957	5	2	4.06197	6	2		1.16011	9	1	0.838796	9	1		2.68797	16	1	1.15935	16	1		1.69508	11	1	1.87301	11	1
	1.76696	9	2	2.0184	9	2		6.76547	10	3	11.7446	9	3		1.74957	5	2	4.50268	6	2		0.980507	9	1	0.867924	9	1		3.03992	16	1	2.17715	16	1		1.27759	11	1	1.47992	11	1
	1.57932	9	2	1.87022	9	2		19.5875	10	3	8.74165	9	3		2.92276	5	2	5.76508	6	2		1.2502	9	1	0.833904	9	1		1.27489	16	1	1.8614	16	1		0.994263	11	1	1.75692	11	1
	1.70561	9	2	2.17522	9	2		12.6606	10	3	20.4448	9	3		2.9931	5	2	6.40656	6	2		1.07807	9	1	1.19988	9	1		3.49733	16	1	1.19724	16	1		1.02185	11	1	2.0953	11	1
	1.36511	9	2	2.13787	9	2		1.3015	11	3	7.94011	9	3		1.89271	6	2	5.10475	6	2		1.22577	9	1	1.13925	9	1		1.87912	16	1	2.14078	16	1		0.987214	11	1	2.42866	11	1
	1.62801	9	2	1.90712	9	2		4.3685	11	3	15.3399	9	3		3.93654	6	2	7.67916	6	2		1.2004	9	1	1.34703	9	1		4.61713	16	1	0.856282	16	1		1.63433	11	1	2.45713	11	1
	2.07667	9	2	1.80594	9	2		13.2347	11	3	8.30053	9	3		1.55328	6	2	3.13771	6	2		1.02404	9	1	1.10626	9	1		2.40882	16	1	2.11856	16	1		2.09232	11	1	2.2071	11	1
	1.9112	9	2	1.36163	9	2		10.2721	11	3	3.71217	9	3		1.76201	6	2	3.34268	6	2		1.20118	9	1	0.941221	9	1		2.06099	16	1	2.88331	16	1		0.964179	11	1	2.03059	11	1
	2.08098	9	2	1.50029	9	2		10.5652	11	3	15.0818	9	3		2.97325	6	2	2.58236	6	2		1.11544	9	1	1.21363	9	1		2.01931	16	1	5.89043	16	1		0.994459	11	1	2.04495	11	1
	1.66174	9	2	1.85302	9	2		2.18955	11	3	5.02779	9	3		5.75594	6	2	2.40362	6	2		0.919815	9	1	0.841017	9	1		2.25074	16	1	1.70485	16	1		1.37892	11	1	1.42385	11	1
	1.71679	9	2	1.94965	9	2		1.65323	11	3	5.05417	10	3		4.37086	6	2	2.40657	6	2		1.42428	9	1	1.14398	9	1		2.62763	16	1	2.39915	16	1		1.24195	11	1	2.28543	11	1
	0.893292	9	2	2.25672	9	2		7.56336	11	3	6.85307	10	3		3.05651	6	2	3.13606	6	2		1.09886	9	1	1.08086	9	1		2.87415	16	1	5.40392	16	1		1.42789	11	1	3.6386	11	1
	1.43964	9	2	2.44779	9	2		10.0216	11	3	10.9826	10	3		4.1558	6	2	4.07313	6	2		1.20981	9	1	1.05727	9	1		1.62112	16	1	0.174813	16	1		0.973517	11	1	6.09666	11	1
	1.61709	9	2	1.40259	9	2		3.2205	11	3	10.7985	10	3		5.076	6	2	1.48159	7	2		1.32783	9	1	1.26143	9	1		1.76387	16	1	7.82039	16	1		0.845665	11	1	2.56191	11	1
	1.49516	9	2	1.77522	9	2		6.24448	11	3	6.25783	10	3		3.66442	6	2	2.74478	7	2		1.15067	9	1	1.26454	9	1		6.00699	16	1	3.08029	17	1		1.3975	11	1	2.83386	11	1
	1.77811	9	2	2.02681	9	2		4.60625	12	3	1.94581	10	3		5.07135	6	2	2.95427	7	2		1.09776	9	1	1.21409	9	1		2.67714	16	1	1.70528	17	1		1.60085	11	1	2.38381	11	1
	1.85445	9	2	2.11087	9	2		6.84016	12	3	9.91637	10	3		4.3384	6	2	1.61774	7	2		1.01056	9	1	1.12204	9	1		3.90817	16	1	0.861334	17	1		1.29687	11	1	1.93753	11	1
	1.94625	9	2	1.51206	9	2		15.3681	12	3	10.1613	10	3		2.81993	6	2	4.39203	7	2		0.920257	9	1	0.448735	9	1		1.68211	16	1	1.80982	17	1		1.63898	11	1	2.09686	11	1
	1.56384	9	2	1.09722	9	2		5.17511	12	3	8.13726	10	3		2.90645	6	2	3.57051	7	2		1.06139	9	1	0.69546	9	1		2.92599	16	1	1.97333	17	1		1.35385	11	1	0.943409	11	1
	1.74462	9	2	1.51143	9	2		13.1022	12	3	6.76333	10	3		4.85888	6	2	3.55332	7	2		0.922528	9	1	1.13237	9	1		1.72684	17	1	1.69821	17	1		1.58114	11	1	1.52723	11	1
	2.01686	9	2	1.42428	9	2		5.45024	12	3	15.1972	10	3		2.41305	6	2	3.87953	7	2		1.03383	9	1	1.0074	9	1		4.60361	17	1	2.70328	17	1		1.51783	11	1	1.5684	11	1
	2.32481	9	2	1.38903	9	2		1.5736	13	3	5.14562	11	3		3.88444	6	2	3.07002	7	2		0.0887479	9	1	1.04756	9	1		2.97076	17	1	2.51405	17	1		1.62535	11	1	1.45339	11	1
	1.84925	9	2	1.53667	9	2		10.3438	13	3	2.12252	11	3		2.31041	6	2	5.26014	7	2		1.00282	9	1	1.15425	9	1		2.00314	17	1	4.13246	17	1		1.86762	11	1	1.87718	11	1
	1.91485	9	2	1.55959	9	2		10.8444	13	3	13.4988	11	3		3.07401	6	2	4.90015	7	2		1.12539	9	1	0.842751	9	1		4.40201	17	1	2.09121	17	1		1.87759	11	1	1.56605	11	1
	2.27003	9	2	1.46349	9	2		8.78913	13	3	10.8352	11	3		2.17846	6	2	3.31536	7	2		0.94061	9	1	0.664513	9	1		4.63544	17	1	6.04826	17	1		0.973886	11	1	1.3389	11	1
	2.11217	9	2	1.50244	9	2		6.17564	13	3	6.88247	11	3		2.50865	6	2	3.49273	7	2		0.853553	9	1	0.870653	9	1		2.94438	17	1	1.27944	17	1		1.74209	11	1	1.87677	11	1
	1.56238	9	2	1.39925	9	2		12.6471	13	3	15.6981	11	3		2.81894	6	2	5.92982	7	2		1.41651	9	1	1.158	9	1		3.71518	17	1	1.83766	17	1		1.32677	11	1	1.88559	11	1
	1.75566	9	2	0.906798	10	2		7.25026	13	3	2.89165	11	3		3.21406	6	2	3.46853	7	2		1.01897	9	1	0.923446	9	1		3.91692	17	1	1.73059	17	1		2.04316	11	1	4.72184	12	1
	1.8476	9	2	0.793311	10	2		2.82332	14	3	6.77402	11	3		1.61163	7	2	3.29388	7	2		0.94642	9	1	0.65205	9	1		2.44649	17	1	1.14244	17	1		1.70604	11	1	1.77291	12	1
	1.68918	9	2	0.787865	10	2		1.66597	14	3	11.7244	11	3		1.92224	7	2	3.1476	7	2		0.909452	9	1	0.724242	9	1		3.38579	17	1	9.11528	17	1		1.20083	11	1	1.3769	12	1
	1.66801	9	2	0.610923	10	2		3.42436	14	3	20.2729	11	3		0.966338	7	2	3.96154	7	2		1.43669	9	1	1.16382	9	1		2.33515	17	1	1.8469	17	1		1.7829	11	1	2.82522	12	1
	3.51154	10	2	0.674632	10	2		1.89603	14	3	10.6121	11	3		4.49618	7	2	2.31228	7	2		1.52315	9	1	0.989318	9	1		1.69775	17	1	3.79795	17	1		1.59749	11	1	1.62301	12	1
	2.47432	10	2	0.648343	10	2		5.40903	14	3	9.56187	12	3		4.50904	7	2	4.58034	7	2		1.10651	9	1	0.869761	9	1		2.98943	17	1	4.77252	17	1		2.57035	12	1	1.07301	12	1
	2.48112	10	2	0.812006	10	2		11.1148	14	3	10.4123	12	3		1.34116	7	2	4.79382	7	2		1.14676	9	1	1.26996	9	1		5.17873	17	1	1.55093	17	1		1.09661	12	1	2.05035	12	1
	1.44387	10	2	0.809454	10	2		3.82224	14	3	11.7791	12	3		3.09581	7	2	5.66106	7	2		1.14329	9	1	1.23176	9	1		3.43744	17	1	3.31702	17	1		0.894392	12	1	1.41143	12	1
	2.48341	10	2	1.0788	10	2		2.75795	14	3	30.2217	12	3		3.74654	7	2	7.21749	7	2		1.10594	9	1	1.16794	9	1		2.11047	17	1	1.7339	17	1		1.73138	12	1	1.16395	12	1
	1.80759	10	2	0.974268	10	2		6.00026	14	3	17.1505	12	3		4.18032	7	2	3.03455	7	2		0.904183	9	1	0.855527	9	1		7.00633	17	1	2.53923	17	1		2.17012	12	1	1.45612	12	1
	1.36071	10	2	0.860321	10	2		2.75403	15	3	41.2785	12	3		3.87913	7	2	1.12336	7	2		0.958987	9	1	1.11593	9	1		3.73968	17	1	0.797489	17	1		1.35462	12	1	1.72237	12	1
	1.61191	10	2	1.11808	10	2		2.69456	15	3	4.48904	13	3		2.32982	7	2	3.53503	7	2		1.27921	9	1	1.06107	9	1		1.76263	17	1	6.09562	17	1		1.24214	12	1	0.85788	12	1
	1.42432	10	2	1.18091	10	2		5.53357	15	3	2.16495	13	3		3.56687	7	2	1.06901	8	2		1.34156	9	1	0.979196	9	1		4.46056	17	1	6.57592	17	1		1.27248	12	1	1.27407	12	1
	1.47068	10	2	1.23558	10	2		3.86343	15	3	14.4647	13	3		3.25709	7	2	1.97054	8	2		1.13921	9	1	0.924628	9	1		1.44554	17	1	6.06892	17	1		1.26588	12	1	1.24144	12	1
	1.50037	10	2	0.798401	10	2		3.28509	15	3	16.3415	13	3		3.48489	7	2	2.12232	8	2		1.23273	9	1	0.796594	9	1		2.06924	17	1	2.98528	17	1		1.46574	12	1	2.65609	12	1
	1.62314	10	2	0.714058	10	2		3.13122	15	3	17.6143	13	3		3.68874	7	2	3.68521	8	2		1.45797	9	1	1.17393	9	1		2.19714	17	1	3.90855	17	1		1.52102	12	1	1.03001	12	1
	1.92349	10	2	0.687779	10	2		10.4758	15	3	51.1753	13	3		3.42378	7	2	3.02315	8	2		1.68318	9	1	1.00263	9	1		1.33274	17	1	2.28009	18	1		1.30338	12	1	1.95388	12	1
	1.77381	10	2	1.17031	10	2		5.8592	15	3	11.6816	13	3		3.28122	7	2	3.61568	8	2		1.65278	9	1	1.35586	9	1		4.75291	17	1	2.21578	18	1		0.776489	12	1	1.244	12	1
	1.69682	10	2	0.873601	10	2		13.9288	15	3	3.22128	14	3		2.42573	7	2	8.01486	8	2		1.34269	9	1	1.53251	9	1		1.68362	17	1	5.69189	18	1		0.875228	12	1	1.38825	12	1
	1.93322	10	2	1.33805	10	2		4.47232	15	3	6.73099	14	3		2.00554	7	2	5.3228	8	2		1.47196	9	1	1.36706	9	1		1.3783	17	1	4.69263	18	1		1.28152	12	1	1.00744	12	1
	1.50954	10	2	1.3575	10	2		7.9875	15	3	25.2322	14	3		3.63436	7	2	3.68038	8	2		1.16621	9	1	1.73908	9	1		1.80099	17	1	7.37594	18	1		1.20707	12	1	2.69764	12	1
	1.51477	10	2	1.02377	10	2		1.94055	15	3	5.82186	14	3		4.91199	7	2	5.9978	8	2		1.23298	9	1	1.7911	9	1		2.24387	18	1	8.24636	18	1		1.1475	12	1	2.04896	12	1
	1.73049	10	2	1.23933	10	2		2.80643	15	3	1.47332	14	3		4.6696	7	2	8.16932	8	2		1.35556	9	1	2.71789	9	1		3.63528	18	1	1.9649	18	1		1.21568	12	1	1.48084	12	1
	2.42279	10	2	1.57652	10	2		3.50378	16	3	7.40769	14	3		3.84541	7	2	4.20689	8	2		2.93776	9	1	1.71193	9	1		3.53474	18	1	0.975855	18	1		1.30295	12	1	1.53126	12	1
	2.27983	10	2	1.53277	10	2		7.21996	16	3	26.2918	14	3		2.55187	7	2	9.0356	8	2		1.23902	9	1	2.30301	9	1		3.54207	18	1	2.26243	18	1		1.3908	12	1	2.0132	12	1
	1.96918	10	2	1.33671	10	2		5.89129	16	3	25.849	14	3		2.2155	7	2	6.30532	8	2		0.949544	9	1	1.47796	9	1		2.51609	18	1	3.66286	18	1		1.2379	12	1	1.55165	12	1
	1.81378	10	2	1.69846	10	2		12.7634	16	3	4.72381	14	3		2.59255	7	2	4.1391	8	2		0.868949	9	1	2.60245	9	1		1.20093	18	1	4.0755	18	1		0.959636	12	1	2.35701	12	1
	1.67801	10	2	1.26432	10	2		12.8828	16	3	1.64351	15	3		1.4122	8	2	6.64684	8	2		1.30781	9	1	2.65327	9	1		2.03422	18	1	13.2279	18	1		1.06765	12	1	5.15555	12	1
	1.79342	10	2	1.17264	10	2		7.90857	16	3	2.83766	15	3		1.39217	8	2	5.48701	8	2		0.976136	9	1	1.89152	9	1		6.23452	18	1	3.11591	18	1		1.13533	12	1	1.72034	12	1
	1.97854	10	2	1.14559	10	2		10.2331	16	3	3.07521	15	3		2.46683	8	2	4.05182	8	2		1.29237	9	1	1.23197	10	1		1.82825	18	1	7.39968	18	1		1.14305	12	1	4.14185	12	1
	1.52499	10	2	1.0988	10	2		5.33406	17	3	5.3886	15	3		4.39876	8	2	9.47419	8	2		0.830298	9	1	1.70505	10	1		4.43352	18	1	5.51429	18	1		2.48371	12	1	1.25829	12	1
	1.60556	10	2	1.26646	10	2		11.2959	17	3	6.4912	15	3		2.9845	8	2	6.31779	8	2		1.00604	9	1	1.57324	10	1		2.98318	18	1	3.6126	18	1		1.0774	12	1	3.86707	12	1
	2.27085	10	2	2.17135	10	2		2.08686	17	3	8.55867	15	3		2.56833	8	2	1.71405	9	2		1.28829	10	1	1.48856	10	1		1.86128	18	1	1.34401	18	1		1.57731	12	1	0.572413	12	1
	1.98078	10	2	1.33973	10	2		8.74437	17	3	8.51641	15	3		4.31629	8	2	4.49145	9	2		2.17589	10	1	1.9937	10	1		3.91645	18	1	1.88126	18	1		1.1881	12	1	2.24058	12	1
	1.98853	10	2	1.4897	10	2		2.84941	17	3	7.05391	15	3		5.20423	8	2	5.36325	9	2		1.55218	10	1	1.58274	10	1		7.95982	18	1	1.26767	18	1		1.08789	12	1	1.91421	12	1
	1.80372	10	2	1.45872	10	2		6.88905	17	3	4.31036	15	3		2.10775	8	2	4.34882	9	2		1.54007	10	1	2.42071	10	1		5.26087	18	1	1.56649	18	1		3.05887	12	1	1.4789	12	1
	2.49469	10	2	1.16535	10	2		12.1378	17	3	11.885	15	3		3.34241	8	2	5.97791	9	2		2.702	10	1	1.45233	10	1		4.18894	18	1	13.3098	18	1		1.30845	12	1	1.79955	12	1
	2.69679	10	2	1.60392	10	2		1.5098	17	3	8.51848	15	3		3.01539	8	2	10.1718	9	2		1.64868	10	1	1.34435	10	1		1.60389	18	1	3.51199	18	1		1.7615	12	1	1.80965	12	1
	2.08393	10	2	1.27315	10	2		13.4994	17	3	29.5165	15	3		4.66799	8	2	4.76734	9	2		1.41327	10	1	0.880412	10	1		1.99783	18	1	0.574762	19	1		1.02296	12	1	1.63152	12	1
	2.59417	10	2	1.55582	10	2		4.83071	18	3	10.9551	15	3		5.1845	8	2	4.07826	9	2		2.76946	10	1	1.53916	10	1		2.73163	18	1	3.01811	19	1		1.90366	12	1	1.91489	12	1
	2.61781	10	2	2.25354	10	2		8.61051	18	3	4.97531	16	3		4.11079	8	2	5.86294	9	2		2.05096	10	1	1.51038	10	1		3.70878	18	1	2.61537	19	1		1.93103	12	1	1.25941	12	1
	2.22237	10	2	2.06682	10	2		6.41005	18	3	8.23432	16	3		4.79941	8	2	13.3064	9	2		3.41103	10	1	1.36541	10	1		4.67731	18	1	0.647497	19	1		1.44718	12	1	1.29802	12	1
	2.87655	10	2	1.66837	10	2		4.67709	18	3	1.95855	16	3		5.62965	8	2	12.0728	9	2		2.03617	10	1	1.96972	10	1		2.0543	18	1	0.469968	19	1		1.47597	12	1	1.94112	12	1
	1.47967	10	2	2.56767	10	2		5.25319	19	3	21.148	16	3		2.84295	8	2	5.68074	9	2		1.1272	10	1	2.36677	10	1		5.70549	18	1	1.07644	19	1		1.21852	12	1	1.20405	12	1
	1.2292	10	2	1.61505	10	2		10.9414	19	3	14.7037	16	3		3.62768	8	2	6.34018	9	2		1.88355	10	1	1.45522	10	1		2.60909	19	1	4.54455	19	1		2.12014	12	1	1.34342	12	1
	1.69373	10	2	1.95859	10	2		9.32329	19	3	29.5846	16	3		5.1393	8	2	7.41499	9	2		1.77131	10	1	2.12531	10	1		4.41509	19	1	3.90657	19	1		2.17648	12	1	1.17861	12	1
	1.85982	10	2	2.2034	10	2		3.55529	19	3	5.5933	16	3		5.79366	8	2	2.89143	9	2		1.59206	10	1	1.59498	10	1		3.01391	19	1	2.83994	19	1		1.02724	12	1	0.840043	12	1
	2.0851	10	2	0.792622	10	2		3.38747	19	3	27.9898	16	3		2.01623	9	2	6.32801	9	2		2.75755	10	1	1.20083	10	1		1.75194	19	1	3.91398	19	1		2.16684	12	1	1.63838	12	1
	2.03926	10	2	2.06571	10	2		9.31267	19	3	2.92561	17	3		3.32923	9	2	3.83256	9	2		3.13852	10	1	1.4412	10	1		1.76899	19	1	4.39868	19	1		1.42208	12	1	1.36241	12	1
	2.02525	10	2	1.86653	10	2		4.11722	19	3	22.4834	17	3		4.94947	9	2	1.19762	10	2		1.90455	10	1	1.37761	10	1		1.91184	19	1	1.28682	19	1		1.99816	12	1	2.11834	12	1
	2.13276	10	2	1.83324	10	2		6.16653	19	3	16.3809	17	3		3.27827	9	2	2.7486	10	2		3.97833	10	1	1.86847	10	1		3.77663	19	1	0.62202	19	1		2.29877	12	1	1.61586	12	1
	1.9384	10	2	2.35277	10	2		4.65521	19	3	13.4013	17	3		2.13771	9	2	1.77775	10	2		2.63966	10	1	1.39117	10	1		3.33904	19	1	0.359064	19	1		1.59487	12	1	1.33823	12	1
	2.0304	10	2	1.72235	10	2		2.64436	19	3	3.1207	17	3		2.79727	9	2	3.3927	10	2		2.17168	10	1	1.47496	10	1		3.96449	19	1	7.0672	19	1		1.1512	12	1	2.64741	12	1
	1.8987	10	2	2.21223	10	2		3.24199	19	3	4.0459	17	3		2.85459	9	2	3.90417	10	2		2.67287	10	1	1.38535	10	1		4.60257	19	1	3.23126	19	1		2.55235	12	1	1.13555	13	1
	2.01261	10	2	0.735806	11	2		3.53544	20	3	12.6282	17	3		2.82919	9	2	5.81395	10	2		2.84054	10	1	1.85558	10	1		3.37819	19	1	4.13884	19	1		1.03966	12	1	1.32534	13	1
	2.42504	10	2	0.799684	11	2		5.97382	20	3	20.4407	17	3		4.66438	9	2	2.17046	10	2		1.53638	10	1	1.58528	10	1		6.91692	19	1	3.32331	19	1		1.34464	12	1	0.90788	13	1
	2.15059	10	2	1.26836	11	2		14.9124	20	3	1.71343	17	3		4.72149	9	2	3.56295	10	2		1.28899	10	1	1.52572	10	1		1.22453	19	1	1.06621	19	1		2.49249	12	1	2.60305	13	1
	1.9893	10	2	2.01581	11	2		9.60513	20	3	11.568	17	3		6.7269	9	2	6.4717	10	2		1.60174	10	1	2.19332	10	1		1.674	19	1	1.72888	19	1		1.48065	12	1	2.3771	13	1
	1.75784	11	2	1.25228	11	2		8.51842	20	3	4.5047	18	3		5.31634	9	2	6.34148	10	2		1.77748	10	1	1.43113	10	1		2.9894	19	1	11.3256	19	1		0.935452	12	1	1.75638	13	1
	1.49502	11	2	1.1222	11	2		4.973	20	3	58.085	18	3		4.71216	9	2	2.59188	10	2		1.42437	10	1	1.85802	10	1		5.02406	19	1	18.4833	19	1		1.57113	13	1	2.43829	13	1
	2.90115	11	2	1.54843	11	2		6.98942	20	3	1.62967	18	3		4.87134	9	2	9.23508	10	2		1.56789	10	1	0.849419	10	1		2.73809	19	1	7.23158	19	1		1.05963	13	1	2.23622	13	1
	3.27233	11	2	1.87302	11	2		1.70096	20	3	53.6709	18	3		3.29844	9	2	5.89608	10	2		1.74907	10	1	1.49404	10	1		2.49661	19	1	1.12051	19	1		1.18687	13	1	1.38475	13	1
	2.06403	11	2	2.49041	11	2		5.32145	0	4	14.2503	18	3		3.37884	9	2	3.27518	10	2		1.78063	10	1	1.59149	10	1		2.38236	19	1	5.71042	19	1		1.58054	13	1	1.81439	13	1
	1.7925	11	2	3.24092	11	2		3.55695	0	4	3.7052	19	3		3.46161	9	2	3.88148	10	2		1.61531	10	1	2.02196	10	1		3.45525	19	1	3.53247	20	1		1.52928	13	1	1.23166	13	1
	1.33655	11	2	2.45064	11	2		8.18361	0	4	11.3729	19	3		4.52049	9	2	5.20945	10	2		2.29443	10	1	2.21108	10	1		3.12484	19	1	2.78806	20	1		2.48654	13	1	1.43802	13	1
	2.34473	11	2	2.28406	11	2		8.80332	0	4	12.9738	19	3		2.34113	10	2	4.18193	10	2		2.35525	10	1	2.37825	10	1		3.43533	19	1	2.26587	20	1		2.20366	13	1	2.82886	13	1
	1.64281	11	2	2.46048	11	2		5.94573	0	4	12.3914	19	3		3.0612	10	2	6.94562	10	2		1.36492	10	1	2.94655	10	1		4.40872	19	1	2.52596	20	1		4.14996	13	1	1.66728	13	1
	3.19851	11	2	1.70237	11	2		5.4753	0	4	2.59247	19	3		2.10315	10	2	4.48375	10	2		3.48871	10	1	2.25324	10	1		4.65545	19	1	4.57828	20	1		2.45443	13	1	1.85288	13	1
	2.09789	11	2	1.69978	11	2		10.6962	0	4	22.4179	19	3		1.90416	10	2	4.28076	10	2		2.10687	10	1	1.38066	10	1		3.607	19	1	1.73758	20	1		2.53509	13	1	1.32529	13	1
	3.6354	11	2	2.15906	11	2		2.96655	4	4	7.93225	19	3		3.55084	10	2	4.8738	10	2		3.55654	10	1	1.86304	10	1		2.83881	20	1	3.60937	20	1		2.04713	13	1	3.06674	13	1
	3.90457	11	2	1.86938	11	2		15.7817	4	4	13.1979	19	3		2.97671	10	2	2.07951	11	2		1.65691	10	1	2.17515	10	1		1.48691	20	1	4.85329	20	1		1.60559	13	1	3.06642	13	1
	1.36516	11	2	1.28789	11	2		8.64739	4	4	24.5256	19	3		5.19366	10	2	5.07457	11	2		2.06197	10	1	1.45298	10	1		3.42247	20	1	12.9683	20	1		2.07851	13	1	4.49186	13	1
	3.34629	11	2	2.28095	11	2		11.2999	4	4	2.59193	19	3		4.39091	10	2	4.50944	11	2		2.76941	10	1	2.25995	10	1		5.29783	20	1	1.71	20	1		1.9293	13	1	4.34812	13	1
	1.29093	11	2	2.5922	11	2		4.69846	4	4	1.65759	19	3		6.58555	10	2	4.81834	11	2		2.62735	10	1	2.26035	10	1		3.74422	20	1	3.27452	20	1		1.97044	13	1	0.367315	13	1
	1.98771	11	2	1.61687	11	2		2.64754	4	4	6.18875	20	3		5.19016	10	2	4.91441	11	2		2.24298	10	1	1.67999	10	1		5.59768	20	1	3.00832	20	1		2.27776	13	1	4.22534	13	1
	2.38905	11	2	1.80685	11	2		5.2401	4	4	10.521	20	3		5.62003	10	2	3.99346	11	2		2.09434	10	1	1.13113	11	1		3.52924	20	1	2.73442	20	1		1.57439	13	1	0.963075	13	1
	1.90257	11	2	2.33739	11	2		6.2682	4	4	13.285	20	3		2.70429	10	2	5.75616	11	2		3.09371	10	1	1.12002	11	1		7.52384	20	1	5.65695	20	1		3.32344	13	1	3.31921	13	1
	1.63565	11	2	1.99457	11	2		6.01827	4	4	19.9448	20	3		4.19233	10	2	4.8556	11	2		1.83021	10	1	1.25272	11	1		3.58974	20	1	2.55185	20	1		2.0506	13	1	1.7452	13	1
	2.06669	11	2	1.97634	11	2		2.57647	5	4	21.3194	20	3		8.16843	10	2	9.06893	11	2		1.35656	11	1	1.15067	11	1		3.17291	20	1	3.21075	20	1		2.77273	13	1	1.84382	13	1
	2.00347	11	2	1.52347	11	2		4.73569	5	4	23.4467	20	3		5.07138	10	2	8.84918	11	2		0.979913	11	1	1.45999	11	1		5.51341	20	1	2.71078	20	1		3.58978	13	1	3.42516	13	1
	1.803	11	2	2.01607	11	2		2.75173	5	4	10.4752	20	3		5.73143	10	2	6.73666	11	2		1.1529	11	1	1.18997	11	1		6.5415	20	1	2.65121	20	1		0.550524	13	1	1.62741	13	1
	2.74631	11	2	1.83964	11	2		5.78081	5	4	15.7395	20	3		1.86456	10	2	6.28076	11	2		1.86084	11	1	2.04652	11	1		2.29513	20	1	3.57684	20	1		2.84711	13	1	3.03308	13	1
	2.13783	11	2	1.82269	11	2		4.62254	5	4	2.52301	0	4		2.18446	10	2	7.27426	11	2		1.41171	11	1	1.1357	11	1		8.08083	20	1	0.534152	20	1		1.5025	13	1	3.681	13	1
	1.94001	11	2	0.891721	11	2		19.5079	5	4	4.99305	0	4		4.40057	10	2	9.86176	11	2		1.30045	11	1	1.51808	11	1		2.89231	20	1	3.28596	20	1		2.30338	13	1	1.27593	13	1
	2.40556	11	2	1.93675	11	2		6.23184	5	4	5.79199	0	4		3.26297	10	2	8.16188	11	2		1.93565	11	1	1.28714	11	1		4.77941	20	1	1.74197	20	1		2.02944	13	1	1.13627	13	1
	3.04166	11	2	1.30572	11	2		12.0424	5	4	40.4474	0	4		4.55809	10	2	14.0482	11	2		1.80774	11	1	1.4729	11	1		2.06363	20	1	6.74751	20	1		1.7991	13	1	4.37755	13	1
	1.66997	11	2	1.23466	11	2		5.20213	6	4	26.0794	0	4		2.56529	10	2	4.55007	12	2		1.72129	11	1	1.1098	11	1		5.04392	20	1	1.08366	0	2		1.21723	13	1	2.83849	13	1
	2.3185	11	2	2.40018	11	2		8.56911	6	4	5.15037	0	4		1.73374	11	2	2.38621	12	2		1.88922	11	1	1.08749	11	1		2.93892	20	1	2.21364	0	2		4.11454	13	1	2.41227	13	1
	1.99971	11	2	1.84107	11	2		1.41527	6	4	41.7586	0	4		3.57391	11	2	4.57627	12	2		1.31198	11	1	1.42473	11	1		3.11909	20	1	1.41236	0	2		3.46426	13	1	2.36514	13	1
	1.34542	11	2	1.9219	11	2		9.47637	6	4	2.45453	4	4		4.16139	11	2	3.83217	12	2		1.90035	11	1	1.85457	11	1		1.84575	20	1	0.992061	0	2		1.84141	13	1	2.09094	13	1
	1.45203	11	2	2.2873	11	2		6.60823	6	4	13.1675	4	4		4.95657	11	2	3.56036	12	2		1.82734	11	1	2.4991	11	1		3.40151	20	1	1.35543	0	2		2.28189	13	1	2.75606	13	1
	1.1638	11	2	1.72783	11	2		2.14691	6	4	27.1118	4	4		5.55211	11	2	3.56292	12	2		2.44162	11	1	1.27273	11	1		2.96215	20	1	2.01896	0	2		1.04416	13	1	2.36951	13	1
	2.13925	11	2	1.38605	11	2		6.25056	6	4	6.86303	4	4		2.19754	11	2	5.26428	12	2		2.61399	11	1	2.39702	11	1		4.88571	20	1	0.997815	0	2		2.68461	13	1	2.27917	13	1
	1.88566	11	2	1.63571	11	2		21.7274	6	4	6.5301	4	4		4.89186	11	2	6.40764	12	2		2.45455	11	1	3.84339	11	1		3.91891	0	2	2.48705	0	2		2.80946	13	1	2.80899	14	1
	2.30648	11	2	2.03814	11	2		7.27754	6	4	6.55092	4	4		3.08111	11	2	3.34833	12	2		3.24451	11	1	1.92609	11	1		3.45743	0	2	2.5285	0	2		1.06588	13	1	1.08552	14	1
	2.01291	11	2	1.52972	11	2		4.59235	6	4	10.8928	4	4		4.94009	11	2	3.42997	12	2		0.942494	11	1	2.25644	11	1		3.61224	0	2	11.9417	0	2		1.60429	13	1	1.67014	14	1
	2.51276	11	2	1.48885	11	2		1.93295	6	4	15.3869	4	4		6.25537	11	2	4.07551	12	2		1.8234	11	1	4.04039	11	1		2.83352	0	2	5.4935	0	2		2.96389	13	1	1.4998	14	1
	1.39463	11	2	1.86331	11	2		6.75674	6	4	5.34599	4	4		4.07691	11	2	4.93097	12	2		2.38722	11	1	1.73613	11	1		5.12211	0	2	14.3309	0	2		2.62566	13	1	1.44008	14	1
	1.42044	11	2	2.67211	11	2		2.24465	6	4	1.91914	5	4		7.27184	11	2	6.01429	12	2		1.65155	11	1	2.16786	11	1		3.00014	0	2	3.14362	0	2		1.91465	13	1	1.68078	14	1
	2.10944	11	2	0.513942	12	2		2.52332	7	4	6.66918	5	4		4.13293	11	2	4.28306	12	2		0.992702	11	1	2.39861	11	1		6.0719	0	2	8.22605	0	2		1.34462	13	1	0.796544	14	1
	1.65392	11	2	0.513129	12	2		6.06134	7	4	9.84886	5	4		2.10993	11	2	4.84357	12	2		3.86645	11	1	1.95068	11	1		3.48185	0	2	16.0771	0	2		1.26601	14	1	1.75988	14	1
	1.27788	11	2	0.601353	12	2		7.75766	7	4	18.3841	5	4		4.81828	11	2	3.58758	12	2		1.75092	11	1	1.65051	11	1		3.73641	0	2	16.0189	0	2		1.67742	14	1	0.83268	14	1
	2.60995	11	2	0.47481	12	2		8.14127	7	4	3.42476	5	4		5.15667	11	2	5.92749	12	2		1.57554	11	1	1.72522	11	1		5.06434	0	2	2.99552	0	2		0.959789	14	1	1.17955	14	1
	2.2876	11	2	1.05197	12	2		20.1368	7	4	30.5908	5	4		2.4665	12	2	3.85521	12	2		1.3842	11	1	2.43645	11	1		3.81452	0	2	0.569796	4	2		2.32433	14	1	0.626132	14	1
	2.61778	12	2	0.795888	12	2		10.7653	7	4	21.2475	5	4		2.77417	12	2	9.50126	12	2		2.66351	11	1	1.62595	11	1		4.23597	0	2	1.75142	4	2		0.820438	14	1	0.619824	14	1
	2.1424	12	2	0.807862	12	2		2.5473	8	4	20.5486	5	4		2.71593	12	2	6.33497	12	2		2.41654	11	1	1.32615	11	1		4.02784	0	2	3.31983	4	2		0.882683	14	1	0.75379	14	1
	2.31388	12	2	0.871422	12	2		6.30529	8	4	5.13071	6	4		2.44343	12	2	3.23632	13	2		1.82288	11	1	1.17234	11	1		4.37247	0	2	2.56294	4	2		1.18037	14	1	1.01108	14	1
	2.06983	12	2	0.770619	12	2		5.20561	8	4	6.73227	6	4		2.99407	12	2	3.09218	13	2		2.51829	11	1	1.52638	11	1		3.399	0	2	1.41375	4	2		0.661746	14	1	0.562841	14	1
	1.77064	12	2	1.00371	12	2		12.2863	8	4	11.4985	6	4		3.79908	12	2	3.9555	13	2		1.52595	11	1	1.6028	11	1		5.67511	0	2	1.34227	4	2		0.983012	14	1	0.580695	14	1
	2.53006	12	2	0.782607	12	2		2.19933	8	4	1.77604	6	4		3.97916	12	2	5.18778	13	2		1.63905	11	1	1.57471	11	1		5.44129	0	2	1.9129	4	2		0.694263	14	1	0.694874	14	1
	1.82069	12	2	1.40223	12	2		1.98573	8	4	3.55918	6	4		4.54606	12	2	7.68461	13	2		2.46023	11	1	1.27422	11	1		2.46429	4	2	0.507655	4	2		1.09112	14	1	0.630601	14	1
	1.14901	12	2	0.883552	12	2		13.5978	8	4	3.25708	6	4		3.46009	12	2	2.78664	13	2		1.5942	11	1	3.01316	11	1		2.10569	4	2	1.42132	4	2		0.770364	14	1	0.979604	14	1
	2.02333	12	2	1.67044	12	2		3.73322	8	4	2.75984	6	4		2.62213	12	2	3.93846	13	2		1.31719	11	1	2.99588	11	1		2.29726	4	2	1.18746	4	2		1.05934	14	1	0.464681	14	1
	1.4046	12	2	2.20597	12	2		8.06501	8	4	12.2063	6	4		2.90379	12	2	4.09288	13	2		3.08194	11	1	1.58184	11	1		6.90925	4	2	1.21048	4	2		1.06735	14	1	0.417519	14	1
	1.68464	12	2	1.99557	12	2		3.55619	8	4	20.2636	6	4		3.74144	12	2	3.25328	13	2		0.980296	11	1	3.08253	11	1		9.31217	4	2	1.26175	4	2		1.36667	14	1	0.626472	14	1
	1.96298	12	2	1.42839	12	2		11.359	8	4	7.67587	6	4		4.41348	12	2	3.94688	13	2		2.97017	11	1	2.11114	11	1		2.18612	4	2	2.06932	4	2		0.842901	14	1	1.10143	14	1
	2.14519	12	2	1.36241	12	2		4.1498	8	4	1.68421	6	4		1.73079	12	2	4.14085	13	2		2.17871	11	1	1.65264	11	1		2.12001	4	2	4.95076	4	2		0.952457	14	1	1.64657	14	1
	2.46931	12	2	0.879499	12	2		5.1651	9	4	12.2515	6	4		4.47544	12	2	2.22736	13	2		1.64715	11	1	1.94604	11	1		1.76637	4	2	2.87384	4	2		0.830942	14	1	1.24297	14	1
	2.60942	12	2	1.84806	12	2		6.11113	9	4	5.61137	6	4		2.33874	12	2	4.06084	13	2		2.68031	11	1	1.65365	11	1		2.78761	4	2	0.129742	4	2		1.35325	14	1	2.44874	14	1
	2.33014	12	2	1.61777	12	2		3.53204	9	4	2.9036	7	4		2.76407	12	2	5.3066	13	2		1.19061	11	1	2.11619	11	1		3.46374	4	2	1.25606	4	2		0.833346	14	1	1.34396	14	1
	1.41945	12	2	1.32313	12	2		7.93074	9	4	3.88749	7	4		5.76961	12	2	4.55065	13	2		1.49535	11	1	1.74161	11	1		2.92156	4	2	2.10334	4	2		1.64368	14	1	1.66699	14	1
	1.89146	12	2	1.29113	12	2		2.80635	9	4	13.4214	7	4		5.24039	12	2	4.77439	13	2		1.77652	11	1	1.11336	11	1		4.44413	4	2	2.01719	4	2		2.55821	14	1	1.93488	14	1
	1.43833	12	2	1.24466	12	2		4.31488	9	4	6.84578	7	4		6.23052	12	2	3.59403	13	2		1.71407	11	1	2.03822	11	1		3.68006	4	2	0.976235	4	2		0.756047	14	1	2.2738	14	1
	2.10059	12	2	1.65302	12	2		7.63255	9	4	31.8184	7	4		3.55445	12	2	5.78243	13	2		1.19027	11	1	1.61286	12	1		5.6428	4	2	1.92609	4	2		0.688284	14	1	2.11517	14	1
	2.09824	12	2	1.23534	12	2		2.14772	9	4	39.5881	7	4		1.78978	13	2	3.1909	13	2		1.81914	11	1	1.36505	12	1		2.54273	4	2	2.31821	4	2		1.13825	14	1	1.70115	14	1
	2.28456	12	2	0.983353	12	2		16.8352	9	4	21.9616	7	4		2.81787	13	2	4.74133	13	2		0.124967	11	1	2.29743	12	1		2.46753	4	2	1.536	4	2		0.977161	14	1	1.55353	14	1
	3.25364	12	2	1.20851	12	2		12.7591	9	4	2.94965	8	4		4.06951	13	2	4.42915	13	2		1.77703	11	1	2.99597	12	1		3.07102	4	2	2.9974	4	2		1.0601	14	1	1.37074	14	1
	2.3164	12	2	1.04373	12	2		3.91783	10	4	6.30777	8	4		3.44245	13	2	4.33152	13	2		1.85414	12	1	1.87679	12	1		3.54272	4	2	8.06645	4	2		0.997689	14	1	1.21451	14	1
	2.67852	12	2	1.18105	12	2		6.45683	10	4	8.51256	8	4		3.96076	13	2	4.31326	13	2		0.90808	12	1	1.75683	12	1		2.96711	4	2	8.85776	4	2		0.938982	14	1	0.99553	14	1
	2.49985	12	2	1.95023	12	2		2.31058	10	4	10.6716	8	4		2.11029	13	2	5.52867	13	2		1.98344	12	1	1.7074	12	1		2.90745	4	2	1.66034	4	2		1.11068	14	1	0.999476	14	1
	1.88594	12	2	1.64205	12	2		5.75931	10	4	10.3814	8	4		2.04957	13	2	1.48623	14	2		1.17955	12	1	2.23151	12	1		3.31153	4	2	1.51813	5	2		0.976773	14	1	0.975487	14	1
	2.63119	12	2	1.37502	12	2		4.90038	10	4	2.07195	8	4		3.18308	13	2	1.939	14	2		1.57218	12	1	1.64527	12	1		2.28573	4	2	-0.0405242	5	2		1.40889	14	1	0.954094	14	1
	1.98084	12	2	0.789664	12	2		12.4882	10	4	5.75478	8	4		3.21932	13	2	2.92618	14	2		2.48791	12	1	2.05108	12	1		1.94901	4	2	1.70251	5	2		1.44938	14	1	1.72528	14	1
	2.46647	12	2	1.34086	12	2		6.62059	10	4	5.53942	8	4		4.70083	13	2	5.0608	14	2		1.97097	12	1	2.05507	12	1		3.31312	4	2	3.0907	5	2		1.31877	14	1	1.20706	14	1
	1.4934	12	2	1.38133	12	2		6.78284	10	4	5.51813	8	4		3.27346	13	2	3.4825	14	2		1.63519	12	1	1.81824	12	1		2.70819	4	2	2.24666	5	2		1.25961	14	1	1.3313	14	1
	2.39027	12	2	1.41507	12	2		4.25171	10	4	3.15266	8	4		3.49931	13	2	4.91529	14	2		1.20046	12	1	1.89197	12	1		1.81004	4	2	2.06323	5	2		1.4504	14	1	2.33749	14	1
	1.45072	12	2	1.68159	12	2		5.03684	10	4	24.3191	8	4		2.22332	13	2	3.65947	14	2		1.71681	12	1	1.59622	12	1		2.26124	4	2	4.20259	5	2		0.982852	14	1	1.07399	14	1
	1.40911	12	2	2.08943	12	2		4.71983	11	4	15.1546	8	4		2.48183	13	2	4.96667	14	2		1.286	12	1	1.80188	12	1		2.20742	5	2	2.27481	5	2		0.982547	14	1	1.37306	14	1
	2.30109	12	2	1.29916	12	2		7.57238	11	4	4.35422	9	4		3.89065	13	2	6.25708	14	2		2.30323	12	1	1.35042	12	1		1.88215	5	2	2.78694	5	2		1.44761	14	1	4.24246	14	1
	1.83841	12	2	2.12633	12	2		6.42477	11	4	7.95213	9	4		3.63729	13	2	5.03742	14	2		0.84132	12	1	1.83716	12	1		2.50937	5	2	1.99799	5	2		1.23171	14	1	4.23398	14	1
	1.75615	12	2	1.63936	12	2		18.2314	11	4	9.14317	9	4		3.43207	13	2	5.46775	14	2		2.4898	12	1	2.31441	12	1		3.52264	5	2	4.86526	5	2		1.09759	14	1	3.36434	14	1
	1.90695	12	2	1.73429	12	2		6.8789	11	4	9.48958	9	4		3.51638	13	2	5.85017	14	2		2.04605	12	1	1.79434	12	1		3.4722	5	2	0.941315	5	2		1.439	14	1	2.78541	14	1
	1.83161	12	2	1.79198	12	2		2.2205	11	4	5.48702	9	4		2.17477	13	2	7.88008	14	2		2.59991	12	1	1.58833	12	1		4.68615	5	2	12.6855	5	2		1.27393	14	1	3.65401	14	1
	1.10918	12	2	1.96842	12	2		2.60913	11	4	2.66342	9	4		1.58444	13	2	7.41493	14	2		1.6994	12	1	2.26816	12	1		8.59457	5	2	7.43219	5	2		1.34901	14	1	1.62233	14	1
	1.77215	12	2	1.68003	12	2		3.29366	11	4	25.1091	9	4		3.21698	13	2	7.5979	14	2		1.68266	12	1	1.42545	12	1		5.8542	5	2	3.51918	5	2		1.18206	14	1	1.70325	14	1
	1.22742	12	2	1.15642	12	2		16.5251	11	4	2.91466	9	4		3.14237	13	2	5.86281	14	2		2.49922	12	1	2.13172	12	1		2.73843	5	2	4.53798	5	2		2.07722	14	1	5.64531	14	1
	1.2299	12	2	1.46916	12	2		3.88066	12	4	6.59352	9	4		3.55998	13	2	4.2263	14	2		1.62862	12	1	1.40122	12	1		2.89999	5	2	1.70884	5	2		1.83289	14	1	2.4837	14	1
	1.96841	12	2	1.57067	12	2		9.90983	12	4	32.3079	9	4		3.97909	13	2	4.65882	14	2		1.62947	12	1	1.78922	12	1		9.86866	5	2	0.392123	5	2		0.840085	14	1	1.57716	14	1
	1.8619	12	2	1.80561	12	2		2.50925	12	4	3.95566	10	4		1.53242	14	2	8.52551	14	2		1.40368	12	1	1.63919	12	1		8.35174	5	2	2.97706	5	2		0.964361	14	1	1.8295	14	1
	1.31112	12	2	2.36414	12	2		4.23651	12	4	7.90615	10	4		1.83812	14	2	9.54354	14	2		2.26353	12	1	1.39841	12	1		2.47664	5	2	3.27966	5	2		1.4806	14	1	1.37406	14	1
	2.18468	12	2	1.70695	12	2		2.0582	12	4	7.58464	10	4		1.87411	14	2	4.6754	14	2		2.36626	12	1	1.31576	12	1		4.80057	5	2	2.68778	5	2		1.11141	14	1	1.09494	14	1
	1.39293	12	2	1.6057	12	2		2.45658	12	4	2.84862	10	4		3.10027	14	2	2.54559	15	2		2.27604	12	1	1.24197	12	1		4.32495	5	2	1.4845	6	2		0.824315	14	1	0.738198	14	1
	2.67526	12	2	1.16757	13	2		2.07153	12	4	17.7472	10	4		3.07655	14	2	4.80881	15	2		1.73066	12	1	1.98572	12	1		6.30303	5	2	2.36776	6	2		1.01488	14	1	1.15198	14	1
	2.06865	12	2	0.83323	13	2		6.43012	12	4	11.6983	10	4		1.61624	14	2	2.82409	15	2		1.7553	12	1	2.20817	12	1		3.10572	5	2	2.5599	6	2		1.12612	14	1	0.981354	14	1
	2.22782	12	2	0.659605	13	2		2.33916	12	4	3.92064	10	4		2.93032	14	2	3.708	15	2		2.02555	12	1	2.67911	12	1		1.94323	5	2	0.562683	6	2		1.40452	14	1	1.38611	14	1
	2.19016	12	2	0.86099	13	2		3.29747	12	4	34.3945	10	4		1.73183	14	2	3.74117	15	2		1.96772	12	1	2.47577	12	1		2.63976	5	2	2.18983	6	2		1.22687	14	1	1.34108	14	1
	1.95673	12	2	1.04946	13	2		4.11687	12	4	4.8485	10	4		1.68072	14	2	3.26923	15	2		2.03426	12	1	1.49465	12	1		5.31359	5	2	2.46678	6	2		0.937341	14	1	1.09855	14	1
	1.90392	13	2	1.24787	13	2		4.22081	12	4	22.0839	10	4		3.03451	14	2	8.80859	15	2		1.57707	12	1	1.77353	12	1		2.48463	5	2	4.14911	6	2		1.25718	14	1	1.51468	14	1
	1.14852	13	2	1.39909	13	2		3.15904	12	4	4.87031	11	4		1.96288	14	2	8.33202	15	2		2.26243	12	1	1.97437	12	1		2.19327	5	2	0.388521	6	2		1.38255	14	1	1.1977	14	1
	1.02961	13	2	1.50789	13	2		6.95193	13	4	20.7163	11	4		3.91288	14	2	5.02186	15	2		1.79322	12	1	1.7084	12	1		2.06807	6	2	2.18246	6	2		0.831614	14	1	0.87887	15	1
	1.34025	13	2	2.41561	13	2		3.02645	13	4	4.86628	11	4		5.99625	14	2	6.49484	15	2		1.76621	12	1	1.41637	12	1		1.88097	6	2	-0.0938539	6	2		1.54855	14	1	2.81766	15	1
	1.72235	13	2	1.406	13	2		2.40361	13	4	23.3135	11	4		3.05268	14	2	5.82396	15	2		1.53476	12	1	1.82079	12	1		4.25104	6	2	0.848405	6	2		1.06681	14	1	3.11329	15	1
	1.17672	13	2	1.43568	13	2		10.8413	13	4	25.0991	11	4		3.15998	14	2	5.0557	15	2		1.92582	12	1	1.77577	12	1		5.17407	6	2	0.431291	6	2		1.15336	14	1	2.03723	15	1
	2.4086	13	2	0.945356	13	2		3.89256	13	4	6.38644	11	4		3.24325	14	2	4.07055	15	2		1.99464	12	1	1.54352	12	1		5.13245	6	2	6.25378	6	2		0.890914	14	1	1.32956	15	1
	2.02698	13	2	1.17511	13	2		13.6989	13	4	4.03915	11	4		3.61764	14	2	5.90815	15	2		1.91051	12	1	1.66885	12	1		4.00822	6	2	5.94304	6	2		1.20179	14	1	1.72727	15	1
	2.30675	13	2	2.42531	13	2		7.86294	13	4	8.57609	11	4		5.03288	14	2	4.46287	15	2		2.39148	12	1	1.2188	12	1		5.35032	6	2	2.45382	6	2		1.44732	14	1	3.98076	15	1
	2.02763	13	2	1.14486	13	2		7.37793	13	4	9.88409	11	4		3.8808	14	2	3.5255	15	2		1.81428	12	1	1.16141	12	1		2.11112	6	2	1.73643	6	2		1.36097	15	1	1.79439	15	1
	1.53683	13	2	1.44912	13	2		6.92018	14	4	3.89169	12	4		5.33599	14	2	4.26435	15	2		1.88763	12	1	1.61173	12	1		1.52099	6	2	2.24172	6	2		1.03723	15	1	3.20733	15	1
	2.26544	13	2	3.30416	13	2		15.3968	14	4	10.5882	12	4		4.06931	14	2	5.23131	15	2		1.63924	12	1	1.69015	12	1		1.51948	6	2	2.54582	6	2		2.42161	15	1	2.13428	15	1
	1.42725	13	2	2.43599	13	2		4.67103	14	4	19.355	12	4		2.44451	14	2	3.61612	15	2		2.31833	12	1	1.10957	12	1		2.4311	6	2	7.89114	6	2		3.35523	15	1	2.2711	15	1
	1.58695	13	2	1.72032	13	2		4.32649	14	4	2.18032	12	4		1.85362	15	2	7.98156	15	2		2.39322	12	1	1.91583	12	1		3.658	6	2	6.70146	6	2		1.99818	15	1	1.5186	15	1
	2.3814	13	2	0.993331	13	2		2.90333	14	4	14.5562	12	4		2.40883	15	2	3.8325	15	2		3.84336	12	1	1.98042	13	1		4.30765	6	2	0.213299	6	2		1.0232	15	1	3.65547	15	1
	1.82676	13	2	3.18609	13	2		7.66263	14	4	7.35477	12	4		3.86649	15	2	2.04508	16	2		2.56607	12	1	0.906161	13	1		4.08876	6	2	1.04914	6	2		2.82545	15	1	2.40009	15	1
	3.04069	13	2	1.91219	13	2		8.38986	14	4	1.6079	12	4		2.4672	15	2	2.2392	16	2		2.03142	12	1	0.834478	13	1		4.24282	6	2	8.01685	6	2		2.27703	15	1	2.14576	15	1
	3.02161	13	2	2.70988	13	2		2.31581	15	4	6.48981	12	4		3.82843	15	2	1.80851	16	2		1.52746	12	1	0.627644	13	1		4.62493	6	2	7.14034	6	2		1.69339	15	1	2.80404	15	1
	2.35811	13	2	1.96422	13	2		12.6212	15	4	25.9801	12	4		3.50693	15	2	5.41724	16	2		1.86404	13	1	0.822293	13	1		6.53216	6	2	2.58523	6	2		1.48569	15	1	1.89788	15	1
	1.76579	13	2	2.86067	13	2		11.1821	15	4	6.56881	12	4		3.15491	15	2	5.39361	16	2		1.56548	13	1	0.798906	13	1		1.89209	6	2	3.86852	7	2		1.40713	15	1	2.0394	15	1
	2.01865	13	2	1.503	13	2		8.4334	15	4	3.90706	12	4		6.05873	15	2	5.31804	16	2		1.70546	13	1	0.758952	13	1		3.75506	6	2	0.775991	7	2		1.67312	15	1	1.89406	15	1
	2.06677	13	2	1.11525	13	2		2.33563	15	4	9.70636	12	4		5.04619	15	2	7.66675	16	2		1.37416	13	1	0.783696	13	1		4.78917	6	2	1.31149	7	2		1.37067	15	1	2.04186	15	1
	1.76627	13	2	1.14243	13	2		10.9214	15	4	2.78994	12	4		2.7068	15	2	8.34411	16	2		1.25583	13	1	0.811578	13	1		2.90126	6	2	0.628488	7	2		0.96711	15	1	1.88042	15	1
	2.0358	13	2	1.51861	13	2		2.3118	16	4	9.76821	12	4		4.65273	15	2	10.0927	16	2		1.30466	13	1	0.76715	13	1		2.06111	6	2	3.23644	7	2		1.5173	15	1	2.77466	15	1
	2.38661	13	2	1.20593	13	2		9.03185	16	4	4.56707	13	4		4.22763	15	2	5.65656	16	2		1.23712	13	1	0.912336	13	1		2.86137	6	2	1.76978	7	2		1.18934	15	1	3.8	15	1
	1.57795	13	2	1.34916	13	2		11.3987	16	4	5.86096	13	4		2.70329	15	2	4.74453	16	2		1.22355	13	1	0.869801	13	1		3.97372	6	2	2.27582	7	2		1.78306	15	1	2.55318	15	1
	1.61243	13	2	1.61376	13	2		7.42108	16	4	6.42438	13	4		2.91035	15	2	4.80083	16	2		1.04976	13	1	0.910625	13	1		2.40488	7	2	19.907	7	2		1.58901	15	1	1.97138	15	1
	1.45426	13	2	1.49334	13	2		5.67304	16	4	4.67422	13	4		2.56069	15	2	4.23302	16	2		1.22613	13	1	0.919684	13	1		2.10977	7	2	4.05194	7	2		2.0396	15	1	3.8	15	1
	2.14844	13	2	1.5619	13	2		4.7775	16	4	31.473	13	4		2.08531	15	2	5.57186	16	2		1.31741	13	1	0.817224	13	1		1.92627	7	2	9.93213	7	2		1.78803	15	1	4.79282	15	1
	1.24735	13	2	1.68699	13	2		2.09492	16	4	17.4471	13	4		3.7356	15	2	5.55709	16	2		1.20484	13	1	0.861331	13	1		2.52219	7	2	0.68311	7	2		2.40684	15	1	5.11324	15	1
	2.0283	13	2	1.66662	13	2		6.79891	16	4	8.60896	13	4		4.34138	15	2	4.76927	16	2		1.37193	13	1	0.712791	13	1		3.03009	7	2	10.1368	7	2		1.32888	15	1	1.28669	15	1
	1.76591	13	2	2.07763	13	2		2.0359	16	4	17.1117	13	4		1.92629	15	2	3.30815	16	2		1.18542	13	1	0.827562	13	1		3.22924	7	2	2.61588	7	2		0.968959	15	1	1.20853	15	1
	2.07864	13	2	1.54417	13	2		5.93093	17	4	13.6969	14	4		2.39299	15	2	7.35163	16	2		1.49787	13	1	0.688984	13	1		3.20528	7	2	1.5301	7	2		3.12495	15	1	4.20721	15	1
	1.58221	13	2	1.52773	13	2		5.76986	17	4	16.1549	14	4		5.99161	15	2	4.10119	16	2		0.925582	13	1	0.849546	13	1		4.16232	7	2	1.16941	7	2		1.77354	15	1	3.91272	15	1
	1.24876	13	2	0.979582	13	2		8.64437	17	4	6.10131	14	4		1.65358	16	2	4.51516	16	2		0.860813	13	1	0.826788	13	1		2.70132	7	2	0.795304	7	2		1.14935	15	1	2.28577	15	1
	1.39412	13	2	2.07002	13	2		5.89768	17	4	52.299	14	4		2.55797	16	2	1.52386	17	2		1.01462	13	1	0.67358	13	1		2.1823	7	2	1.34895	7	2		1.80674	15	1	2.15176	15	1
	2.09586	13	2	1.22721	13	2		6.52064	17	4	4.03977	14	4		3.40461	16	2	4.21116	17	2		0.964166	13	1	0.894421	13	1		3.89566	7	2	7.09875	7	2		1.85584	15	1	1.34908	15	1
	1.85909	13	2	1.69358	13	2		6.13486	17	4	7.63232	14	4		2.63379	16	2	2.00806	17	2		1.08193	13	1	1.01435	13	1		4.53945	7	2	1.32787	7	2		3.93727	15	1	2.09745	15	1
	1.61681	13	2	1.52408	13	2		5.66105	17	4	3.79896	14	4		4.15518	16	2	4.43217	17	2		0.983399	13	1	0.721839	13	1		3.6883	7	2	2.65786	7	2		1.36164	15	1	2.56698	15	1
	1.70937	13	2	1.9565	13	2		6.20651	17	4	3.28181	15	4		1.53631	16	2	3.21861	17	2		1.29719	13	1	0.884558	13	1		4.2855	7	2	2.16963	7	2		1.13969	15	1	1.11398	15	1
	2.54072	13	2	1.92908	13	2		5.86379	17	4	6.74831	15	4		5.92293	16	2	4.21562	17	2		1.18861	13	1	0.957597	13	1		2.83965	7	2	9.85825	7	2		1.82834	15	1	4.22181	15	1
	2.34407	13	2	1.79225	13	2		2.48449	18	4	24.8994	15	4		4.64098	16	2	4.97083	17	2		1.27441	13	1	1.17527	13	1		2.80709	7	2	4.27536	7	2		1.12118	15	1	1.39339	15	1
	1.61103	13	2	1.63709	13	2		2.32259	18	4	23.6026	15	4		6.07522	16	2	4.50665	17	2		1.54496	13	1	0.915204	13	1		2.33994	7	2	0.243114	8	2		1.08288	15	1	3.8	16	1
	1.4448	13	2	1.90869	13	2		1.86185	18	4	26.2954	15	4		2.69172	16	2	4.35281	17	2		1.18403	13	1	1.01571	13	1		3.00887	7	2	0.167289	8	2		1.15842	15	1	1.36111	16	1
	1.73476	13	2	1.8282	13	2		10.7595	18	4	6.24147	15	4		3.81323	16	2	5.09115	17	2		1.66721	13	1	0.959409	13	1		1.47052	7	2	-0.0821507	8	2		1.13613	15	1	1.56706	16	1
	1.6744	13	2	1.80971	13	2		7.52034	18	4	13.863	16	4		3.75357	16	2	9.61447	17	2		0.980592	13	1	0.978424	13	1		1.23732	7	2	0.50667	8	2		1.31111	15	1	2.96104	16	1
	1.70816	13	2	1.65357	14	2		12.586	18	4	4.3026	16	4		2.58553	16	2	3.99939	17	2		1.32163	13	1	1.06689	13	1		1.91243	7	2	1.13536	8	2		1.62281	15	1	0.967992	16	1
	1.71687	13	2	1.09233	14	2		6.21515	18	4	9.46611	16	4		2.46199	16	2	5.21291	17	2		1.32433	13	1	0.981404	13	1		3.1125	7	2	1.19797	8	2		1.9884	15	1	1.55532	16	1
	1.86234	13	2	0.926019	14	2		14.809	18	4	19.5231	16	4		3.88921	16	2	3.93645	17	2		1.22552	13	1	0.964963	13	1		3.07135	7	2	2.8114	8	2		1.44239	15	1	2.66279	16	1
	1.7593	13	2	1.66242	14	2		3.24218	18	4	10.689	16	4		6.29281	16	2	3.96165	17	2		1.31368	13	1	0.741999	13	1		4.92333	8	2	6.31499	8	2		1.0127	15	1	1.92273	16	1
	1.5476	13	2	1.45761	14	2		2.5777	18	4	9.14191	16	4		5.13317	16	2	6.18581	17	2		1.0657	13	1	1.03986	13	1		4.14067	8	2	5.50571	8	2		1.3948	16	1	1.75402	16	1
	1.43025	13	2	2.26438	14	2		3.40433	19	4	9.38441	16	4		3.82093	16	2	8.08381	17	2		1.11121	13	1	1.18501	13	1		2.37081	8	2	4.8525	8	2		1.42884	16	1	2.85206	16	1
	1.8963	14	2	1.64919	14	2		8.76043	19	4	10.014	16	4		4.19888	16	2	6.70003	17	2		0.996066	13	1	1.62967	13	1		4.94659	8	2	3.32028	8	2		4.04099	16	1	1.63407	16	1
	1.96112	14	2	1.93459	14	2		11.8097	19	4	8.26276	16	4		2.80629	16	2	3.55783	17	2		1.1352	13	1	1.18386	13	1		2.35573	8	2	4.63159	8	2		1.25429	16	1	1.49303	16	1
	1.0142	14	2	1.17136	14	2		7.7129	19	4	4.28181	17	4		2.98874	16	2	4.73452	17	2		1.39518	13	1	1.10072	13	1		3.85912	8	2	7.72417	8	2		1.34307	16	1	0.900161	16	1
	1.49504	14	2	1.80583	14	2		30.0027	19	4	10.8781	17	4		1.61358	17	2	4.71796	17	2		1.40986	13	1	1.3422	13	1		8.11718	8	2	3.83045	8	2		1.73137	16	1	1.86558	16	1
	2.1404	14	2	1.94796	14	2		1.4073	20	4	16.852	17	4		2.94114	17	2	3.18706	18	2		0.870434	13	1	1.18314	13	1		2.69095	8	2	0.57049	8	2		0.751028	16	1	1.57057	16	1
	1.50149	14	2	1.44072	14	2		6.26108	20	4	13.8802	17	4		4.86055	17	2	2.5232	18	2		0.899051	13	1	0.963968	13	1		3.53377	8	2	11.2202	8	2		0.792787	16	1	1.14012	16	1
	1.73914	14	2	1.29937	14	2		5.65103	20	4	17.7798	17	4		2.06721	17	2	2.92766	18	2		1.14986	13	1	1.3026	13	1		4.46063	8	2	1.71772	9	2		1.05661	16	1	0.982274	16	1
	2.4014	14	2	1.84808	14	2		8.20808	20	4	12.6898	17	4		3.87381	17	2	4.35022	18	2		0.901749	13	1	1.20066	13	1		10.7851	8	2	2.68221	9	2		1.60147	16	1	1.20124	16	1
	1.53929	14	2	1.8119	14	2		2.32552	20	4	7.43473	17	4		2.39873	17	2	5.17725	18	2		1.11703	13	1	1.36508	13	1		6.86263	8	2	4.07652	9	2		1.16606	16	1	0.904824	16	1
	1.40637	14	2	1.54728	14	2		12.0535	20	4	9.2399	17	4		2.49759	17	2	3.96378	18	2		1.15299	13	1	1.24459	13	1		6.60504	8	2	7.20576	9	2		0.903999	16	1	1.94193	16	1
	1.45708	14	2	1.59094	14	2		16.1556	20	4	5.80944	17	4		2.06313	17	2	4.54343	18	2		1.33605	13	1	1.56941	13	1		5.51302	8	2	0.266998	9	2		1.03901	16	1	1.39887	16	1
	1.51234	14	2	1.68834	14	2		2.84876	20	4	17.0647	17	4		2.66693	17	2	6.2184	18	2		1.29479	13	1	1.47501	13	1		4.61572	8	2	0.300361	9	2		0.920556	16	1	1.80277	16	1
	1.3836	14	2	2.29924	14	2		6.36491	20	4	2.37949	18	4		4.2589	17	2	4.28179	18	2		1.16103	13	1	1.08786	13	1		5.82423	8	2	0.63714	9	2		1.51106	16	1	1.51016	16	1
	1.63749	14	2	1.57397	14	2		2.47436	20	4	6.47857	18	4		7.01653	17	2	2.73327	18	2		1.14734	13	1	1.05258	13	1		4.29015	8	2	2.04326	9	2		0.882962	16	1	1.21309	16	1
	1.70453	14	2	1.58621	14	2		2.97545	0	5	7.10443	18	4		7.27022	17	2	3.735	18	2		1.14568	13	1	1.31965	13	1		3.27568	9	2	1.6757	9	2		0.979125	16	1	1.69143	16	1
	1.9475	14	2	1.95068	14	2		5.02207	0	5	3.19522	18	4		2.86822	17	2	4.00385	18	2		1.31398	13	1	1.808	13	1		3.69192	9	2	2.73668	9	2		0.811354	16	1	1.12534	16	1
	1.33929	14	2	2.86923	14	2		9.60665	0	5	9.33949	18	4		2.36328	17	2	2.72102	18	2		1.70783	13	1	2.01502	13	1		2.37013	9	2	4.24777	9	2		1.14355	16	1	1.22524	16	1
	1.40752	14	2	2.5563	14	2		8.0529	0	5	3.63805	18	4		6.2271	17	2	3.63909	18	2		1.74151	13	1	2.04381	13	1		3.23523	9	2	1.06663	9	2		1.03571	16	1	1.32692	16	1
	1.88535	14	2	1.4227	14	2		8.4891	0	5	19.7013	18	4		3.38894	17	2	3.94146	18	2		1.27181	13	1	2.22511	13	1		3.69281	9	2	2.09156	9	2		1.22991	16	1	1.19381	16	1
	1.73916	14	2	1.53111	14	2		6.93306	0	5	15.8267	18	4		1.28346	17	2	4.7551	18	2		1.095	13	1	1.80841	13	1		5.42155	9	2	25.8067	9	2		0.906863	16	1	1.26514	16	1
	1.96741	14	2	2.1888	14	2		3.28812	0	5	16.6393	18	4		6.12892	17	2	6.38482	18	2		1.27226	13	1	1.17367	13	1		2.61924	9	2	0.593049	9	2		1.03333	16	1	1.29983	16	1
	2.47714	14	2	1.59808	14	2		4.6418	0	5	18.4958	18	4		1.47809	17	2	5.89366	18	2		1.67151	13	1	1.56496	13	1		1.9439	9	2	3.83507	9	2		1.49755	16	1	1.13615	16	1
	1.37339	14	2	2.31575	14	2		14.7249	0	5	4.59655	18	4		3.9354	17	2	7.7642	18	2		1.00466	13	1	1.5171	13	1		3.01346	9	2	4.95516	9	2		1.24584	16	1	1.99247	16	1
	2.41297	14	2	1.62431	14	2		6.70013	4	5	3.75132	19	4		2.17651	17	2	6.16049	18	2		1.52561	13	1	1.3636	13	1		4.54962	9	2	13.9639	9	2		1.09844	16	1	1.06261	16	1
	1.22513	14	2	2.24731	14	2		7.94149	4	5	7.48802	19	4		3.93972	17	2	5.79824	18	2		1.21485	13	1	1.49575	13	1		2.98704	9	2	1.21512	9	2		0.910456	16	1	1.51526	16	1
	2.11878	14	2	2.26685	14	2		5.49266	4	5	18.3423	19	4		2.34934	18	2	7.24883	18	2		1.36011	13	1	1.85063	13	1		2.75981	9	2	0.593379	9	2		0.986171	16	1	1.39432	16	1
	1.27182	14	2	1.49745	14	2		5.05607	4	5	46.7675	19	4		1.55602	18	2	3.24987	19	2		1.57671	13	1	1.92582	13	1		3.72214	9	2	1.26618	9	2		0.889226	16	1	2.81091	16	1
	1.76342	14	2	1.53346	14	2		10.3342	4	5	6.52064	19	4		2.97423	18	2	3.60268	19	2		1.45935	13	1	1.68751	13	1		5.98179	9	2	0.971236	10	2		0.963431	16	1	1.48987	16	1
	1.51774	14	2	1.69762	14	2		3.54883	4	5	7.22693	20	4		3.30948	18	2	5.21273	19	2		1.64914	13	1	1.93461	13	1		2.47962	9	2	1.99934	10	2		1.67593	16	1	2.5348	16	1
	1.6475	14	2	1.91534	14	2		12.5969	4	5	13.5742	20	4		4.65717	18	2	5.61784	19	2		1.23149	13	1	1.85559	13	1		4.69341	9	2	1.19183	10	2		0.796339	16	1	2.07786	16	1
	1.34881	14	2	1.57679	14	2		2.59429	5	5	7.14721	20	4		2.69303	18	2	6.03554	19	2		1.11882	13	1	2.81858	13	1		1.46621	9	2	2.00274	10	2		1.31811	16	1	3.3701	16	1
	1.71215	14	2	1.7186	14	2		4.61303	5	5	7.75936	20	4		2.04174	18	2	4.985	19	2		1.90335	13	1	2.49641	13	1		3.94564	9	2	1.59587	10	2		1.09347	16	1	3.62431	16	1
	1.53405	14	2	1.57404	14	2		9.48329	5	5	6.33588	20	4		6.19787	18	2	2.97526	19	2		1.57599	13	1	1.16726	14	1		1.61337	9	2	2.03201	10	2		1.04182	16	1	1.88474	16	1
	2.18697	14	2	2.02771	14	2		6.3933	5	5	22.5851	20	4		3.27443	18	2	5.2448	19	2		1.24731	13	1	1.1538	14	1		3.31461	9	2	1.72484	10	2		0.973071	16	1	1.12602	16	1
	1.09152	14	2	1.91918	14	2		3.3106	5	5	13.683	20	4		3.43469	18	2	1.8763	19	2		1.01501	13	1	1.55471	14	1		2.61294	10	2	18.4744	10	2		0.730064	16	1	1.33582	16	1
	1.18417	14	2	1.64278	14	2		6.78349	5	5	13.2194	20	4		1.94175	18	2	5.62474	19	2		0.911687	13	1	1.01548	14	1		2.34314	10	2	2.92103	10	2		0.802897	16	1	1.16092	16	1
	1.42146	14	2	1.37091	14	2		6.89471	5	5	11.0303	20	4		2.4875	18	2	4.11181	19	2		1.20711	13	1	1.22745	14	1		2.52762	10	2	2.18618	10	2		0.824541	16	1	1.06345	16	1
	1.18594	14	2	1.79905	14	2		10.8734	5	5	9.07068	20	4		1.68111	18	2	3.40766	19	2		0.999663	14	1	1.28684	14	1		1.55931	10	2	1.35442	10	2		0.839457	16	1	1.64036	16	1
	1.67629	14	2	1.62616	14	2		2.33076	5	5	3.01335	20	4		3.37149	18	2	4.97863	19	2		1.14582	14	1	1.35494	14	1		2.99376	10	2	0.224925	10	2		1.03175	16	1	0.674623	16	1
	1.69557	14	2	1.45223	14	2		6.46106	5	5	3.15293	0	5		2.90579	18	2	7.31484	19	2		1.11592	14	1	0.916912	14	1		2.51199	10	2	0.375659	10	2		0.799551	16	1	1.10938	16	1
	1.50223	14	2	1.97245	14	2		5.82183	5	5	7.68339	0	5		2.68808	18	2	7.38286	19	2		1.15362	14	1	1.39547	14	1		4.22474	10	2	0.95677	10	2		1.83342	16	1	0.806446	16	1
	1.29471	14	2	1.36468	14	2		2.92574	6	5	6.79525	0	5		3.36388	18	2	4.66026	19	2		1.30971	14	1	1.28198	14	1		4.38351	10	2	2.02822	10	2		1.43982	16	1	1.09429	16	1
	1.8404	14	2	1.47718	14	2		14.2886	6	5	9.26903	0	5		3.54132	18	2	6.70271	19	2		1.05573	14	1	1.11518	14	1		7.01214	10	2	21.1768	10	2		1.40279	16	1	0.723974	16	1
	1.38917	14	2	1.81575	14	2		6.60647	6	5	15.1052	0	5		2.33407	18	2	5.68976	19	2		0.980842	14	1	1.36442	14	1		1.5818	10	2	4.35747	10	2		1.37019	16	1	1.62265	16	1
	1.71502	14	2	1.48976	14	2		3.6934	6	5	25.106	0	5		5.73777	18	2	6.26282	19	2		1.17514	14	1	1.70029	14	1		2.3981	10	2	7.489	10	2		1.31659	16	1	1.18821	16	1
	1.74095	14	2	1.49343	14	2		3.55406	6	5	2.729	0	5		5.23141	18	2	6.23836	19	2		0.892276	14	1	1.73911	14	1		2.11254	10	2	1.78386	10	2		1.51221	16	1	0.937381	16	1
	1.92766	14	2	0.566625	15	2		2.84436	6	5	4.06139	0	5		3.86907	18	2	1.52566	20	2		1.37429	14	1	2.32897	14	1		2.91461	10	2	1.06189	10	2		1.94727	16	1	1.03146	16	1
	1.96956	14	2	0.873281	15	2		20.4868	6	5	13.9349	0	5		1.91117	18	2	3.90677	20	2		1.67211	14	1	1.37492	14	1		2.91145	10	2	2.35482	10	2		1.13747	16	1	0.934743	16	1
	2.02718	14	2	1.61789	15	2		7.74518	6	5	5.40453	4	5		2.22334	19	2	6.46609	20	2		1.04256	14	1	2.8741	14	1		2.79319	10	2	10.6226	11	2		1.21212	16	1	1.14975	16	1
	2.03017	14	2	1.64159	15	2		6.92266	6	5	4.69427	4	5		3.40363	19	2	5.37392	20	2		0.928315	14	1	0.857929	14	1		3.0092	10	2	0.62228	11	2		1.4049	16	1	2.59486	16	1
	2.43625	14	2	1.27697	15	2		4.78753	7	5	22.7251	4	5		3.48914	19	2	2.56286	20	2		1.26891	14	1	0.928743	14	1		3.86234	10	2	1.96065	11	2		1.59975	16	1	1.52851	16	1
	1.85457	14	2	1.19517	15	2		11.9638	7	5	9.92477	4	5		4.8702	19	2	3.56449	20	2		1.03612	14	1	1.33005	14	1		3.72115	10	2	1.23256	11	2		1.12651	16	1	2.84762	16	1
	1.15316	14	2	1.59483	15	2		12.4956	7	5	2.6199	4	5		5.28743	19	2	3.46908	20	2		1.15363	14	1	1.66692	14	1		3.88723	10	2	1.41028	11	2		1.09939	16	1	3.54423	17	1
	1.31885	15	2	1.5859	15	2		6.63515	7	5	44.2963	4	5		4.15658	19	2	5.5461	20	2		1.31598	14	1	2.23882	14	1		4.63626	10	2	1.37169	11	2		1.32996	16	1	1.34089	17	1
	2.47307	15	2	1.64412	15	2		6.07457	7	5	8.21528	4	5		2.3509	19	2	6.14975	20	2		1.27701	14	1	1.6364	14	1		6.74008	10	2	2.89644	11	2		1.65383	16	1	1.85768	17	1
	1.13933	15	2	1.56576	15	2		9.61155	7	5	28.597	4	5		2.64759	19	2	6.52759	20	2		1.80135	14	1	1.86113	14	1		3.04355	11	2	1.22413	11	2		1.30613	16	1	0.406934	17	1
	2.57336	15	2	2.03433	15	2		10.9025	7	5	5.63906	5	5		1.60101	19	2	3.24967	20	2		1.14087	14	1	1.71676	14	1		3.2832	11	2	1.75924	11	2		1.75882	16	1	3.59943	17	1
	1.67567	15	2	2.34821	15	2		3.686	8	5	3.62511	5	5		4.23809	19	2	5.70345	20	2		2.45293	14	1	1.83343	14	1		2.38101	11	2	0.443707	11	2		0.939979	16	1	1.08977	17	1
	2.92879	15	2	2.494	15	2		6.26184	8	5	9.24995	5	5		5.17041	19	2	6.6617	20	2		1.79189	14	1	2.01174	14	1		3.01168	11	2	1.44827	11	2		0.886805	16	1	1.21728	17	1
	1.46638	15	2	2.75218	15	2		6.62181	8	5	20.1115	5	5		1.50544	19	2	2.53528	20	2		1.40359	14	1	1.72822	14	1		2.1387	11	2	7.91539	11	2		0.812595	16	1	1.67466	17	1
	2.15732	15	2	2.93192	15	2		13.4569	8	5	7.34432	5	5		3.01397	19	2	5.65781	20	2		1.09461	14	1	1.46979	14	1		2.35465	11	2	5.30067	11	2		1.66862	16	1	2.21672	17	1
	2.6611	15	2	3.49556	15	2		5.31792	8	5	3.84534	5	5		2.58881	19	2	4.25781	20	2		2.14997	14	1	1.11752	14	1		2.5141	11	2	1.16835	11	2		2.0252	17	1	1.42622	17	1
	2.31804	15	2	2.954	15	2		9.05831	8	5	3.96211	5	5		5.40956	19	2	2.62923	20	2		1.78788	14	1	1.54692	14	1		4.21011	11	2	0.2043	11	2		0.949953	17	1	1.48868	17	1
	2.97935	15	2	2.02829	15	2		7.80028	8	5	9.17137	5	5		3.5884	19	2	10.9366	20	2		1.04957	14	1	0.957271	14	1		4.20951	11	2	0.324761	11	2		1.52644	17	1	1.39816	17	1
	2.25759	15	2	2.33816	15	2		19.9598	8	5	19.3728	5	5		6.23864	19	2	5.69493	20	2		0.99575	14	1	1.96644	14	1		3.67446	11	2	13.7221	11	2		1.20659	17	1	1.6466	17	1
	2.83795	15	2	1.92555	15	2		4.98468	8	5	2.87922	5	5		4.75009	19	2	2.0344	0	3		1.55749	14	1	1.78859	14	1		3.80036	11	2	9.70453	11	2		0.308895	17	1	1.81618	17	1
	3.13699	15	2	1.70527	15	2		4.17911	9	5	9.67116	5	5		5.42707	19	2	2.24976	0	3		1.34062	14	1	1.93438	14	1		2.75874	11	2	10.2352	11	2		1.26822	17	1	1.64134	17	1
	2.77149	15	2	2.82151	15	2		13.4343	9	5	17.1552	5	5		3.59808	19	2	2.30262	0	3		1.21746	14	1	1.88312	14	1		2.01314	11	2	0.386903	11	2		0.865111	17	1	1.59266	17	1
	4.31099	15	2	1.47384	15	2		13.4086	9	5	4.62587	6	5		1.35976	20	2	2.80642	0	3		1.59717	14	1	3.91454	14	1		2.138	11	2	0.243419	11	2		1.04381	17	1	2.38205	17	1
	1.58657	15	2	2.63417	15	2		6.56344	9	5	9.13792	6	5		1.62034	20	2	3.01191	0	3		1.17192	14	1	1.9639	14	1		2.4163	11	2	0.534419	11	2		0.756955	17	1	1.80993	17	1
	2.36121	15	2	2.31151	15	2		22.9533	9	5	17.5512	6	5		2.74155	20	2	3.10226	0	3		1.65285	14	1	2.46947	14	1		2.15111	11	2	0.972207	11	2		1.2648	17	1	1.65959	17	1
	2.13995	15	2	2.05798	15	2		15.8577	9	5	7.67673	6	5		4.26247	20	2	4.14427	0	3		1.28878	14	1	2.60577	14	1		1.91288	11	2	0.20325	11	2		1.19763	17	1	2.00039	17	1
	1.5231	15	2	1.69505	15	2		2.84033	10	5	3.48401	6	5		2.31989	20	2	4.32417	0	3		1.39106	14	1	2.34134	14	1		2.3395	11	2	0.33515	11	2		0.898665	17	1	1.22124	17	1
	3.32662	15	2	1.88146	15	2		5.4661	10	5	5.06094	6	5		4.25844	20	2	2.77984	0	3		1.32418	14	1	2.17814	14	1		4.55247	11	2	3.49054	11	2		1.25398	17	1	1.17527	17	1
	1.69488	15	2	2.32084	15	2		3.38781	10	5	13.3396	6	5		6.2761	20	2	5.12943	0	3		1.39744	14	1	3.34544	14	1		3.63961	11	2	1.23469	12	2		1.12896	17	1	1.07075	17	1
	2.08375	15	2	1.15931	15	2		5.97357	10	5	16.3374	6	5		4.87452	20	2	2.80653	0	3		1.2736	14	1	3.2964	14	1		2.69222	11	2	0.864532	12	2		1.69244	17	1	2.16883	17	1
	2.77995	15	2	1.28696	15	2		3.30031	10	5	9.01709	6	5		2.7179	20	2	3.73734	0	3		0.891008	14	1	0.804842	14	1		2.98037	11	2	3.87519	12	2		0.797538	17	1	1.52634	17	1
	3.73877	15	2	1.91837	15	2		5.10277	10	5	15.3015	6	5		6.31866	20	2	2.07732	0	3		1.06417	14	1	1.79979	14	1		3.39409	11	2	3.37631	12	2		0.895355	17	1	2.08831	17	1
	1.79467	15	2	2.10575	15	2		3.57916	10	5	16.0922	7	5		1.67614	20	2	2.50453	0	3		2.26586	14	1	1.72187	14	1		2.95431	11	2	0.443542	12	2		1.29109	17	1	2.08336	17	1
	2.69823	15	2	2.24653	15	2		4.7069	10	5	6.5031	7	5		3.72906	20	2	2.64758	0	3		1.31351	14	1	1.84994	14	1		3.53252	11	2	1.71312	12	2		2.44556	17	1	1.18916	17	1
	1.76475	15	2	2.45636	15	2		8.61886	10	5	12.9197	7	5		5.24458	20	2	3.60108	0	3		1.36996	14	1	1.30589	14	1		2.40882	11	2	1.10818	12	2		1.50439	17	1	1.84642	17	1
	2.18156	15	2	1.69022	15	2		7.72208	10	5	18.2916	7	5		1.84373	20	2	4.51934	0	3		1.48725	14	1	1.41153	14	1		2.12594	12	2	1.96272	12	2		1.6546	17	1	1.34581	17	1
	1.66651	15	2	1.6761	15	2		4.70599	10	5	14.3176	7	5		8.42434	20	2	5.77257	0	3		0.101844	14	1	1.75335	14	1		2.88623	12	2	0.283154	12	2		1.21472	17	1	1.83595	17	1
	1.49555	15	2	1.72094	15	2		2.54182	10	5	24.3027	7	5		5.02085	20	2	3.5744	0	3		0.915773	14	1	1.24367	14	1		2.78241	12	2	1.63986	12	2		1.60789	17	1	1.59092	17	1
	2.87411	15	2	2.39837	15	2		7.02886	10	5	5.62214	7	5		3.76901	20	2	5.22757	0	3		0.86397	14	1	1.47681	14	1		2.81447	12	2	9.00438	12	2		1.17729	17	1	1.27996	17	1
	2.20496	15	2	2.02667	15	2		3.69454	10	5	6.04323	8	5		8.84934	20	2	3.22757	0	3		0.609828	14	1	1.40473	14	1		2.62132	12	2	11.7371	12	2		1.07628	17	1	3.02048	17	1
	2.15394	15	2	1.82068	15	2		3.65505	11	5	3.56938	8	5		6.34058	20	2	4.48291	0	3		0.772353	14	1	1.08413	14	1		3.78566	12	2	2.66063	12	2		1.30656	17	1	1.52395	17	1
	1.92797	15	2	1.34193	15	2		11.8619	11	5	7.04363	8	5		4.31182	20	2	4.17718	0	3		0.91423	14	1	1.24904	14	1		1.9298	12	2	0.388116	12	2		1.26208	17	1	1.23651	17	1
	1.79548	15	2	1.84469	15	2		5.12455	11	5	13.4341	8	5		2.56591	0	3	4.7777	0	3		0.72483	14	1	1.14187	14	1		2.1117	12	2	0.772008	12	2		1.05533	17	1	2.26066	17	1
	2.16406	15	2	1.35231	16	2		2.88178	11	5	10.3464	8	5		2.22668	0	3	5.64132	0	3		1.02094	14	1	0.913537	14	1		4.19094	12	2	0.527001	12	2		1.05313	17	1	3.29064	17	1
	1.4756	15	2	1.01937	16	2		8.43135	11	5	5.48109	8	5		1.47134	0	3	4.96502	0	3		0.777583	14	1	1.30734	14	1		2.69222	12	2	0.118302	12	2		1.45371	17	1	3.3527	17	1
	1.89367	15	2	1.08036	16	2		1.77351	11	5	3.29792	8	5		2.25788	0	3	5.81398	0	3		0.94452	14	1	0.994191	14	1		2.36899	12	2	2.88297	12	2		0.869455	17	1	2.68785	17	1
	1.79443	15	2	0.919423	16	2		4.49607	11	5	10.5155	8	5		2.70922	0	3	1.02421	4	3		0.884623	14	1	1.19136	14	1		2.68711	12	2	2.02283	12	2		0.760462	17	1	3.60326	17	1
	1.52377	15	2	0.845764	16	2		3.52923	11	5	14.7899	8	5		3.2773	0	3	4.71762	4	3		0.74368	14	1	0.961414	14	1		2.49483	12	2	3.95443	12	2		1.00229	17	1	2.00507	17	1
	1.26437	15	2	1.23828	16	2		13.2028	11	5	15.2213	8	5		2.79677	0	3	3.80844	4	3		0.903315	14	1	0.993744	14	1		3.09624	12	2	10.656	12	2		1.62525	17	1	2.26017	17	1
	1.69676	15	2	1.17987	16	2		12.8691	11	5	6.73413	9	5		1.81544	0	3	2.44484	4	3		1.07475	14	1	1.08576	15	1		2.69602	12	2	2.67869	12	2		2.23724	17	1	2.40724	17	1
	1.42522	15	2	1.21404	16	2		3.04727	11	5	6.76886	9	5		2.46434	0	3	4.54296	4	3		0.916916	14	1	1.3829	15	1		2.15805	12	2	0.855151	12	2		2.04018	17	1	1.54128	17	1
	2.11306	16	2	1.52885	16	2		6.13998	12	5	25.9443	9	5		2.16119	0	3	3.99689	4	3		1.06892	14	1	1.15993	15	1		3.07685	12	2	1.18146	12	2		1.65427	17	1	2.26963	17	1
	1.91647	16	2	1.00182	16	2		23.0219	12	5	13.5322	9	5		3.17133	0	3	5.26575	4	3		0.913967	14	1	0.770967	15	1		3.03593	12	2	1.21379	12	2		0.926289	17	1	1.82976	17	1
	0.898662	16	2	1.11354	16	2		2.61446	12	5	16.3507	9	5		3.56597	0	3	4.81953	4	3		0.943018	14	1	1.20985	15	1		3.05525	12	2	16.0389	13	2		1.52614	17	1	1.45762	17	1
	1.79855	16	2	1.26513	16	2		12.2831	12	5	28.7946	9	5		5.18122	0	3	7.65479	4	3		1.17365	15	1	1.31177	15	1		1.26711	12	2	0.0492577	13	2		1.5075	17	1	1.00239	17	1
	1.0085	16	2	1.41319	16	2		2.37248	12	5	2.53946	10	5		1.8754	0	3	4.78165	4	3		1.02691	15	1	1.37899	15	1		2.94095	12	2	2.92045	13	2		1.42187	17	1	1.08629	17	1
	1.93648	16	2	1.46709	16	2		6.09474	12	5	4.64518	10	5		2.19038	0	3	7.31051	4	3		1.13822	15	1	1.6956	15	1		1.41094	12	2	0.98828	13	2		1.04851	17	1	1.27021	17	1
	1.37546	16	2	1.18508	16	2		9.57715	12	5	11.6259	10	5		2.43002	0	3	7.00968	4	3		2.00655	15	1	1.0281	15	1		5.50493	12	2	0.617835	13	2		1.36665	17	1	1.47066	17	1
	1.76365	16	2	0.858871	16	2		3.91745	12	5	2.013	10	5		1.61636	0	3	7.05943	4	3		0.999502	15	1	1.54931	15	1		2.6144	12	2	0.497584	13	2		1.26989	17	1	1.95444	17	1
	1.41184	16	2	1.26403	16	2		7.09672	12	5	8.78624	10	5		3.93401	0	3	5.52234	4	3		1.39334	15	1	1.35836	15	1		2.67911	12	2	1.92087	13	2		1.77708	17	1	1.20146	17	1
	1.78206	16	2	1.1895	16	2		12.5419	12	5	4.29477	10	5		3.48589	0	3	5.00969	4	3		1.94139	15	1	1.88629	15	1		2.315	12	2	12.1743	13	2		1.0777	17	1	1.39448	17	1
	1.17375	16	2	1.09324	16	2		11.6899	13	5	4.8286	10	5		2.85016	0	3	5.36195	4	3		1.25513	15	1	1.52508	15	1		2.77079	13	2	3.82473	13	2		1.05935	17	1	1.46196	17	1
	1.15946	16	2	1.13623	16	2		10.054	13	5	3.87127	10	5		2.38394	0	3	3.11544	4	3		1.84574	15	1	1.13407	15	1		2.85615	13	2	2.57109	13	2		1.38107	17	1	1.12909	17	1
	1.54193	16	2	1.11208	16	2		23.5457	13	5	9.14675	10	5		3.0572	0	3	4.56683	4	3		1.55774	15	1	1.84598	15	1		4.61226	13	2	1.29498	13	2		1.399	17	1	1.95064	18	1
	1.61159	16	2	2.17897	16	2		4.18186	13	5	12.8352	10	5		4.20041	0	3	6.9271	4	3		2.1594	15	1	1.54288	15	1		2.78979	13	2	7.60106	13	2		1.47215	17	1	3.8	18	1
	1.27351	16	2	1.24363	16	2		13.5636	13	5	9.19323	10	5		3.61956	0	3	3.5133	4	3		1.67191	15	1	1.31536	15	1		2.57727	13	2	2.87192	13	2		1.38801	17	1	3.44559	18	1
	0.996166	16	2	2.34874	16	2		4.48427	14	5	2.8435	10	5		2.98968	0	3	1.66543	5	3		1.48269	15	1	1.338	15	1		3.31266	13	2	0.341706	13	2		1.70326	17	1	1.28294	18	1
	1.32951	16	2	1.16425	16	2		5.45755	14	5	4.06849	10	5		2.66207	0	3	2.72993	5	3		1.93344	15	1	1.37106	15	1		4.90794	13	2	2.29503	13	2		1.52601	17	1	1.59279	18	1
	1.31373	16	2	1.43487	16	2		5.20582	14	5	12.3623	10	5		3.40377	0	3	2.39449	5	3		3.65786	15	1	1.80124	15	1		2.8462	13	2	9.94637	13	2		1.31635	17	1	1.58279	18	1
	1.22805	16	2	2.31688	16	2		17.9243	14	5	10.051	10	5		2.19758	4	3	2.21237	5	3		1.92446	15	1	2.03244	15	1		2.18869	13	2	2.17195	13	2		1.8811	17	1	1.27214	18	1
	1.20243	16	2	2.40917	16	2		7.98728	14	5	23.637	11	5		2.30059	4	3	2.83697	5	3		1.24763	15	1	1.36687	15	1		5.02245	13	2	5.5735	13	2		1.19653	17	1	0.693659	18	1
	1.81074	16	2	1.77905	16	2		12.8619	14	5	7.47199	11	5		2.83412	4	3	3.89854	5	3		2.24772	15	1	1.48801	15	1		3.67119	13	2	11.2851	13	2		1.22316	17	1	1.86191	18	1
	1.47608	16	2	1.33039	16	2		2.57563	14	5	23.1814	11	5		3.18017	4	3	5.2879	5	3		1.00588	15	1	1.72209	15	1		1.59804	13	2	2.68017	14	2		1.46848	17	1	1.33809	18	1
	2.7972	16	2	1.3028	16	2		8.46745	14	5	6.17733	11	5		3.55152	4	3	5.88339	5	3		2.22107	15	1	1.45132	15	1		4.10447	13	2	4.20492	14	2		1.13524	18	1	1.3307	18	1
	1.70649	16	2	0.939974	16	2		2.43405	14	5	7.44859	11	5		2.98199	4	3	4.93821	5	3		2.21878	15	1	3.33494	15	1		3.59071	13	2	0.478551	14	2		0.819869	18	1	0.914015	18	1
	1.37389	16	2	1.08153	16	2		7.30039	14	5	6.86647	11	5		6.14928	4	3	4.94167	5	3		2.03885	15	1	2.03704	15	1		2.90937	13	2	0.823645	14	2		0.532745	18	1	1.69458	18	1
	1.67197	16	2	1.19596	16	2		16.3283	15	5	3.14398	11	5		3.78161	4	3	4.58329	5	3		1.67691	15	1	1.46757	15	1		3.53848	13	2	3.77205	14	2		2.0271	18	1	1.1829	18	1
	2.09077	16	2	1.3311	16	2		9.97085	15	5	3.06093	11	5		2.72255	4	3	5.87862	5	3		1.54078	15	1	1.36422	15	1		1.83617	13	2	7.34846	14	2		1.20275	18	1	1.26639	18	1
	2.75681	16	2	1.6359	16	2		12.2997	15	5	5.10959	11	5		4.075	4	3	5.51558	5	3		2.90294	15	1	1.47392	15	1		5.7155	13	2	0.802816	14	2		1.08362	18	1	1.06002	18	1
	2.38334	16	2	1.2002	16	2		10.077	15	5	16.0862	11	5		6.63058	4	3	4.31237	5	3		1.61217	15	1	1.95062	15	1		7.1145	13	2	2.03147	14	2		1.49745	18	1	1.90982	18	1
	1.75253	16	2	1.25868	16	2		5.84258	16	5	2.43607	11	5		3.37673	4	3	4.24633	5	3		2.20771	15	1	2.63401	15	1		2.53667	14	2	1.90489	14	2		1.39854	18	1	1.92276	18	1
	2.02072	16	2	1.93411	16	2		16.6364	16	5	3.68055	12	5		4.18286	4	3	3.91578	5	3		1.70652	15	1	2.11822	15	1		3.04221	14	2	10.1389	14	2		1.48249	18	1	1.16357	18	1
	1.9983	16	2	1.92858	16	2		15.8718	16	5	21.8738	12	5		3.1863	4	3	5.9018	5	3		3.90219	15	1	2.07095	15	1		2.2712	14	2	0.576418	14	2		1.08443	18	1	1.36744	18	1
	2.00837	16	2	1.71693	16	2		5.17137	16	5	6.49329	12	5		3.47938	4	3	4.07107	5	3		0.971351	15	1	1.75584	15	1		4.64467	14	2	0.564704	14	2		1.25728	18	1	2.07178	18	1
	1.83915	16	2	1.28722	16	2		11.76	16	5	3.31668	12	5		3.37531	4	3	3.98058	5	3		2.48013	15	1	1.94528	15	1		6.61566	14	2	1.13862	14	2		1.1014	18	1	1.99742	18	1
	1.72356	16	2	1.71269	16	2		5.17126	17	5	4.3252	12	5		4.50267	4	3	4.84213	5	3		1.75285	15	1	1.82093	15	1		3.99817	14	2	4.06258	14	2		0.742353	18	1	1.55832	18	1
	1.78906	16	2	1.84099	16	2		12.8618	17	5	9.51661	12	5		4.38996	4	3	5.38045	5	3		1.60661	15	1	1.66939	15	1		2.82167	14	2	2.30042	14	2		1.69342	18	1	2.16864	18	1
	2.29406	16	2	1.07351	16	2		16.8256	17	5	2.30533	12	5		5.5498	4	3	5.3787	5	3		2.60597	15	1	1.51535	15	1		4.47778	14	2	2.53981	14	2		1.05421	18	1	1.92964	18	1
	1.49742	16	2	1.3114	16	2		17.2866	17	5	22.0937	12	5		4.04187	4	3	1.45358	6	3		2.90888	15	1	1.37077	15	1		3.91013	14	2	1.0286	14	2		1.74311	18	1	2.03219	18	1
	1.409	16	2	1.9091	16	2		11.0078	17	5	4.44495	12	5		3.71833	4	3	2.90275	6	3		1.76649	15	1	1.84368	15	1		1.85214	14	2	2.93542	14	2		1.97906	18	1	1.45311	18	1
	1.79946	16	2	1.22468	16	2		3.55568	18	5	5.92982	12	5		1.76498	5	3	1.99571	6	3		1.30026	15	1	1.6752	15	1		5.52857	14	2	8.97808	14	2		1.70441	18	1	4.20118	18	1
	1.49937	16	2	1.34152	16	2		8.62985	18	5	11.4942	13	5		1.52698	5	3	6.45066	6	3		1.87094	15	1	2.03359	15	1		4.165	14	2	13.6945	14	2		1.83915	18	1	2.87967	18	1
	1.42779	16	2	1.08006	16	2		5.59039	18	5	19.9392	13	5		2.76102	5	3	2.23487	6	3		1.40717	15	1	1.60677	15	1		2.66146	14	2	0.808619	14	2		1.28986	18	1	1.4412	18	1
	1.49802	16	2	1.42157	16	2		18.2749	18	5	20.4562	13	5		2.57479	5	3	4.92282	6	3		1.43576	15	1	1.2716	15	1		4.01191	14	2	2.78296	15	2		1.31041	18	1	1.47239	18	1
	2.50204	16	2	1.37251	16	2		27.3249	18	5	21.5013	13	5		3.08179	5	3	4.17357	6	3		1.06208	15	1	1.46013	15	1		2.76473	14	2	0.0775644	15	2		0.914434	18	1	1.22468	18	1
	1.66836	16	2	1.77319	16	2		5.32786	19	5	10.7639	13	5		2.4793	5	3	4.72747	6	3		1.29505	15	1	1.17794	15	1		8.6438	14	2	0.485674	15	2		1.53199	18	1	1.54623	18	1
	1.11761	16	2	1.37234	16	2		18.4072	19	5	10.0231	14	5		3.80708	5	3	6.15819	6	3		1.36198	15	1	1.30121	15	1		5.10067	14	2	0.601005	15	2		1.3523	18	1	1.87308	18	1
	1.81793	16	2	1.19135	16	2		7.34678	19	5	5.69187	14	5		6.81626	5	3	3.39972	6	3		1.57388	15	1	0.725566	15	1		3.99088	14	2	0.899701	15	2		0.845868	18	1	2.12762	18	1
	1.50161	16	2	1.25586	16	2		8.2888	19	5	3.55439	14	5		4.90043	5	3	4.52198	6	3		1.59041	15	1	0.931774	15	1		3.87974	14	2	1.26927	15	2		1.61369	18	1	1.80511	18	1
	2.23525	16	2	2.0194	16	2		4.50524	20	5	16.4516	14	5		4.34478	5	3	4.12022	6	3		1.61253	15	1	1.33428	15	1		4.03983	14	2	0.280315	15	2		0.91689	18	1	1.18425	18	1
	1.51828	16	2	1.50049	16	2		7.25829	20	5	5.77652	14	5		3.57164	5	3	3.0839	6	3		1.93941	15	1	1.03357	15	1		1.89633	14	2	1.58208	15	2		1.02836	18	1	3.8	18	1
	1.17482	16	2	0.707174	17	2		8.64825	20	5	8.16327	14	5		4.43919	5	3	4.27059	6	3		1.05757	15	1	0.985562	15	1		2.57846	15	2	3.69947	15	2		1.3033	18	1	3.8	18	1
	2.48373	16	2	0.919445	17	2		3.28301	20	5	14.3779	14	5		3.8535	5	3	5.01452	6	3		1.18369	15	1	1.19822	15	1		2.51723	15	2	3.27491	15	2		1.30478	18	1	2.83922	18	1
	2.18906	16	2	0.741653	17	2		6.22643	20	5	6.81168	14	5		3.32985	5	3	2.96423	6	3		1.79373	15	1	1.15467	16	1		1.41288	15	2	2.25661	15	2		1.45336	18	1	3.8	18	1
	2.2434	16	2	0.947016	17	2		8.37505	20	5	13.3984	14	5		3.69193	5	3	3.78385	6	3		1.44378	15	1	1.38026	16	1		3.58053	15	2	2.60127	15	2		2.16519	18	1	3.60236	18	1
	2.13225	16	2	0.823878	17	2		3.15969	20	5	3.69636	14	5		2.67003	5	3	4.59774	6	3		1.26897	15	1	1.75771	16	1		2.99536	15	2	2.33339	15	2		0.777767	18	1	0.589861	18	1
	1.82857	16	2	0.830384	17	2		7.73181	20	5	15.6842	14	5		3.94785	5	3	4.04467	6	3		1.20887	15	1	1.41771	16	1		3.95441	15	2	7.07007	15	2		1.30972	18	1	1.06714	18	1
	1.74616	16	2	0.895068	17	2		1.95908	20	5	15.9233	15	5		6.37909	5	3	3.3175	6	3		1.78466	15	1	1.97514	16	1		3.46258	15	2	24.2299	15	2		1.29303	18	1	1.3419	18	1
	1.29354	16	2	1.03331	17	2		5.11216	20	5	30.9835	15	5		3.32354	5	3	3.11491	6	3		1.27127	16	1	1.46939	16	1		3.46765	15	2	-0.0864241	15	2		1.61442	18	1	1.62272	18	1
	1.46615	17	2	1.21498	17	2		8.27885	0	6	2.08818	15	5		3.8488	5	3	3.34956	6	3		1.47551	16	1	2.46848	16	1		3.84835	15	2	0.218474	15	2		1.01547	18	1	2.32171	18	1
	1.97511	17	2	1.09056	17	2		10.2988	0	6	66.602	15	5		4.163	5	3	3.74964	6	3		1.07162	16	1	2.68031	16	1		3.65724	15	2	0.340974	15	2		1.52188	18	1	0.415378	19	1
	1.26519	17	2	0.87849	17	2		18.4459	0	6	6.13872	16	5		2.95022	5	3	3.9016	6	3		2.27236	16	1	2.17697	16	1		3.39675	15	2	1.24065	15	2		2.40094	18	1	0.90621	19	1
	1.046	17	2	1.03625	17	2		8.27791	0	6	17.0059	16	5		1.76245	6	3	4.72011	6	3		1.15569	16	1	2.28509	16	1		3.23878	15	2	3.07873	15	2		3.07015	18	1	0.570353	19	1
	1.45869	17	2	1.05476	17	2		3.79335	0	6	17.0525	16	5		1.60733	6	3	2.2201	7	3		1.61624	16	1	1.81152	16	1		2.52722	15	2	2.16543	15	2		2.58148	18	1	0.695148	19	1
	1.57942	17	2	1.2694	17	2		13.5289	0	6	24.3604	16	5		2.51252	6	3	1.44759	7	3		1.74106	16	1	2.00846	16	1		2.7149	15	2	19.0927	15	2		1.64935	18	1	0.776983	19	1
	1.42767	17	2	1.30629	17	2		15.4216	0	6	40.7361	16	5		2.36528	6	3	3.49618	7	3		2.0242	16	1	2.04928	16	1		2.52963	15	2	1.53347	15	2		2.00674	18	1	0.512764	19	1
	1.39657	17	2	1.27683	17	2		6.63318	4	6	4.18045	17	5		2.44958	6	3	3.43948	7	3		1.30819	16	1	1.73927	16	1		1.89098	15	2	0.976206	15	2		1.76987	18	1	0.602554	19	1
	2.21406	17	2	1.26535	17	2		9.05795	4	6	24.9546	17	5		3.14862	6	3	3.57375	7	3		2.05474	16	1	1.5184	16	1		5.5887	15	2	1.22382	15	2		0.801422	18	1	0.489901	19	1
	1.34134	17	2	1.62411	17	2		6.8396	4	6	26.9446	17	5		2.85155	6	3	3.11125	7	3		2.30858	16	1	1.78748	16	1		4.48689	15	2	1.00738	16	2		2.08445	18	1	0.498681	19	1
	1.21397	17	2	1.12608	17	2		3.23567	4	6	21.3759	17	5		4.42496	6	3	5.82526	7	3		1.69559	16	1	1.89279	16	1		3.01638	15	2	1.14925	16	2		1.18841	18	1	0.562086	19	1
	1.07489	17	2	1.44481	17	2		9.1811	4	6	24.8595	17	5		3.76586	6	3	3.36864	7	3		1.92321	16	1	1.37256	16	1		3.65549	15	2	5.49433	16	2		2.22717	19	1	0.788369	19	1
	1.04726	17	2	1.20787	17	2		8.61948	4	6	2.91666	18	5		4.20193	6	3	2.87212	7	3		1.78913	16	1	2.09024	16	1		2.40858	15	2	3.05945	16	2		1.32602	19	1	0.657448	19	1
	1.64244	17	2	1.59483	17	2		4.35499	4	6	6.14823	18	5		3.85718	6	3	5.03634	7	3		2.51859	16	1	1.89307	16	1		3.09041	15	2	1.5962	16	2		1.50902	19	1	0.666643	19	1
	1.51595	17	2	1.48692	17	2		4.53092	4	6	65.3847	18	5		3.84411	6	3	4.10546	7	3		2.61072	16	1	1.99894	16	1		2.16714	15	2	1.41498	16	2		1.46615	19	1	0.727215	19	1
	1.43541	17	2	1.10377	17	2		2.44612	5	6	5.87515	18	5		1.82899	6	3	4.11433	7	3		1.57449	16	1	1.25438	16	1		3.11782	15	2	1.20586	16	2		1.27059	19	1	0.675584	19	1
	1.68071	17	2	0.852864	17	2		3.82655	5	6	34.2092	18	5		2.60316	6	3	5.00726	7	3		1.62341	16	1	1.77271	16	1		3.13615	15	2	17.6942	16	2		1.04339	19	1	0.688035	19	1
	1.47249	17	2	1.03607	17	2		8.65391	5	6	6.1592	19	5		4.41743	6	3	5.01531	7	3		1.57084	16	1	1.86067	16	1		3.37382	16	2	10.778	16	2		1.13009	19	1	0.780451	19	1
	1.62683	17	2	1.34866	17	2		3.12865	5	6	14.6921	19	5		3.33083	6	3	4.52467	7	3		2.32243	16	1	1.59653	16	1		4.15343	16	2	0.269509	16	2		1.37827	19	1	0.707824	19	1
	2.13911	17	2	1.87026	17	2		6.8637	5	6	27.8657	19	5		3.84558	6	3	4.26771	7	3		0.966915	16	1	1.85121	16	1		2.24928	16	2	1.73856	16	2		1.01221	19	1	0.728925	19	1
	1.90091	17	2	2.22713	17	2		14.9458	5	6	86.4334	19	5		3.9836	6	3	3.02348	7	3		1.90047	16	1	1.64906	16	1		3.69687	16	2	0.132301	16	2		1.24825	19	1	1.09435	19	1
	1.45337	17	2	1.68385	17	2		6.64239	5	6	4.78726	20	5		3.75739	6	3	2.93616	7	3		2.66816	16	1	2.13511	16	1		2.65971	16	2	0.747264	16	2		2.04692	19	1	0.711472	19	1
	1.77351	17	2	1.32118	17	2		1.84145	5	6	8.35605	20	5		5.54829	6	3	4.11995	7	3		1.59771	16	1	1.7775	16	1		2.90931	16	2	23.4459	16	2		1.25086	19	1	0.606715	19	1
	2.62145	17	2	1.88118	17	2		7.06303	5	6	10.3236	20	5		4.07868	6	3	2.60045	7	3		2.01682	16	1	2.04197	16	1		1.95727	16	2	2.21557	16	2		1.45663	19	1	0.60813	19	1
	1.51447	17	2	1.8958	17	2		16.8001	5	6	12.3963	20	5		1.85537	6	3	5.18676	7	3		2.55974	16	1	1.77521	16	1		4.8123	16	2	0.618236	16	2		1.33227	19	1	0.54953	19	1
	1.83368	17	2	2.1626	17	2		9.72129	5	6	9.24141	20	5		1.96467	6	3	2.19631	7	3		2.90016	16	1	1.43638	16	1		3.39934	16	2	0.559299	16	2		1.33515	19	1	0.666015	19	1
	1.9852	17	2	2.11309	17	2		3.29803	6	6	30.7654	20	5		2.47295	6	3	2.8442	7	3		2.8509	16	1	1.55721	16	1		3.39156	16	2	2.97642	16	2		1.31358	19	1	0.606299	19	1
	2.77422	17	2	1.60677	17	2		4.33358	6	6	13.2578	20	5		2.51832	6	3	2.38167	7	3		2.6969	16	1	1.94474	16	1		5.21506	16	2	1.18621	16	2		1.2219	19	1	0.723183	19	1
	2.90889	17	2	0.906629	17	2		5.84535	6	6	9.32799	20	5		3.07878	6	3	3.45406	7	3		2.5303	16	1	1.50538	16	1		9.16607	16	2	15.5764	17	2		1.30572	19	1	0.626839	19	1
	1.84839	17	2	1.92973	17	2		12.2415	6	6	2.61741	20	5		3.6029	7	3	1.9034	8	3		1.90069	16	1	1.52987	16	1		3.02625	16	2	4.69465	17	2		1.05946	19	1	0.576312	19	1
	2.25214	17	2	2.52391	17	2		3.3242	6	6	14.8809	20	5		2.17549	7	3	1.17151	8	3		2.17322	16	1	3.31312	16	1		2.78318	16	2	2.08334	17	2		1.52661	19	1	0.400814	19	1
	3.67981	17	2	1.90245	17	2		16.3435	6	6	8.85876	0	6		1.40717	7	3	2.96874	8	3		4.24927	16	1	1.22932	16	1		3.41405	16	2	2.27343	17	2		1.63845	19	1	0.411676	19	1
	1.79921	17	2	2.64351	17	2		2.85553	6	6	17.205	0	6		3.23282	7	3	2.92042	8	3		1.96101	16	1	3.2934	16	1		6.26087	16	2	2.2416	17	2		1.00364	19	1	0.316044	19	1
	2.91659	17	2	1.5199	17	2		11.4289	6	6	17.2113	0	6		3.17673	7	3	4.77847	8	3		1.6565	16	1	1.60939	16	1		2.23517	16	2	2.11527	17	2		1.12395	19	1	0.489367	19	1
	2.21732	17	2	1.67424	17	2		2.72331	7	6	14.5261	0	6		4.07359	7	3	3.00781	8	3		2.48727	16	1	1.36383	16	1		3.10173	16	2	5.15468	17	2		1.62211	19	1	0.524283	19	1
	1.52139	17	2	1.93112	17	2		12.4473	7	6	5.68959	0	6		2.79778	7	3	3.98148	8	3		2.02207	16	1	4.39722	16	1		2.37672	16	2	1.86983	17	2		1.30685	19	1	0.709917	19	1
	1.66192	17	2	1.48423	17	2		3.32574	7	6	8.62055	0	6		5.51768	7	3	4.42589	8	3		0.869964	16	1	2.56671	16	1		3.16257	17	2	1.19267	17	2		1.49616	19	1	1.09013	19	1
	2.29542	17	2	1.62472	17	2		5.77975	7	6	28.6732	0	6		3.60779	7	3	3.84274	8	3		1.38527	16	1	3.06309	16	1		2.31753	17	2	0.863911	17	2		1.29672	19	1	0.559703	19	1
	2.52918	17	2	1.98552	17	2		4.31965	7	6	5.28169	4	6		2.3763	7	3	4.22947	8	3		1.23893	16	1	2.81816	16	1		3.87683	17	2	1.09831	17	2		1.37307	19	1	0.43689	19	1
	1.73309	17	2	1.82795	17	2		3.32898	7	6	20.4597	4	6		5.21257	7	3	5.81646	8	3		2.52648	16	1	0.56825	17	1		1.87743	17	2	1.42973	17	2		0.983226	19	1	0.809373	19	1
	2.66569	17	2	2.54236	17	2		9.90689	7	6	22.3434	4	6		2.754	7	3	4.17152	8	3		1.64923	16	1	0.788111	17	1		4.21225	17	2	0.893591	17	2		1.08575	19	1	1.12427	19	1
	2.46376	17	2	2.29799	17	2		16.0572	7	6	8.44895	4	6		4.23538	7	3	4.64735	8	3		2.58041	16	1	0.815426	17	1		2.03064	17	2	3.84028	17	2		1.14433	19	1	0.770545	19	1
	2.02258	17	2	1.93902	17	2		2.9785	8	6	4.96868	4	6		2.71157	7	3	6.84287	8	3		1.37351	16	1	0.91973	17	1		3.10033	17	2	3.07416	17	2		1.296	19	1	0.811666	19	1
	3.26096	17	2	0.775959	18	2		4.30538	8	6	24.3945	4	6		4.23379	7	3	6.95873	8	3		2.16428	16	1	0.729888	17	1		1.79362	17	2	2.49857	17	2		1.60334	19	1	0.757593	19	1
	1.72936	17	2	1.00181	18	2		15.4428	8	6	15.4618	4	6		4.75122	7	3	4.27963	8	3		0.931006	17	1	0.735413	17	1		2.03297	17	2	2.39666	17	2		1.72179	19	1	1.50406	19	1
	2.27345	17	2	1.06043	18	2		14.787	8	6	4.25716	4	6		2.25191	7	3	5.91963	8	3		0.934956	17	1	0.716148	17	1		3.12683	17	2	1.9917	17	2		1.4121	19	1	1.02047	19	1
	2.32054	17	2	1.19134	18	2		4.93755	8	6	5.03486	5	6		1.82716	7	3	4.99155	8	3		0.80529	17	1	0.653726	17	1		2.22412	17	2	0.570949	17	2		1.72017	19	1	1.02877	19	1
	3.42458	17	2	1.71389	18	2		8.6116	8	6	3.20018	5	6		4.4587	7	3	8.50935	8	3		0.660533	17	1	0.274735	17	1		4.12867	17	2	0.758855	17	2		1.06534	19	1	1.07728	19	1
	2.56833	17	2	1.15408	18	2		5.07959	9	6	9.13776	5	6		2.94227	7	3	4.95092	8	3		0.635568	17	1	0.792563	17	1		3.72153	17	2	3.25042	17	2		1.479	19	1	0.775281	19	1
	2.77537	17	2	1.59213	18	2		2.9685	9	6	5.09073	5	6		3.66748	7	3	4.21152	8	3		0.816183	17	1	0.800045	17	1		4.4494	17	2	4.72362	17	2		1.76428	19	1	0.810652	19	1
	2.6805	17	2	0.930238	18	2		10.2864	9	6	3.83382	5	6		3.56487	7	3	6.63533	8	3		0.605992	17	1	0.777692	17	1		3.08351	17	2	4.64099	17	2		2.68444	19	1	0.618709	19	1
	1.74467	17	2	0.760287	18	2		8.40313	9	6	10.3645	5	6		3.73511	7	3	1.62926	9	3		0.802643	17	1	0.730839	17	1		2.50046	17	2	8.51663	17	2		1.16098	19	1	0.622416	19	1
	3.2917	18	2	1.39697	18	2		2.41879	9	6	18.9379	5	6		4.64961	7	3	2.40203	9	3		0.781916	17	1	0.729524	17	1		2.45563	17	2	4.64161	17	2		1.79493	19	1	0.749624	19	1
	2.28261	18	2	1.08775	18	2		5.3761	9	6	10.859	5	6		4.22102	7	3	1.78399	9	3		0.812758	17	1	0.745481	17	1		1.51193	17	2	0.524921	17	2		1.81182	19	1	0.668071	19	1
	2.91954	18	2	1.32295	18	2		7.42172	9	6	3.95943	5	6		1.50372	8	3	3.94907	9	3		0.754208	17	1	0.677296	17	1		2.29337	17	2	0.401214	17	2		1.60009	19	1	0.820363	19	1
	2.07331	18	2	1.16668	18	2		2.98891	10	6	5.7933	5	6		1.12864	8	3	3.14882	9	3		0.767421	17	1	1.11397	17	1		4.46288	17	2	6.5457	18	2		2.43772	19	1	0.736041	19	1
	1.766	18	2	1.60767	18	2		3.20028	10	6	19.234	5	6		1.66449	8	3	3.67931	9	3		0.979826	17	1	0.843009	17	1		5.29788	17	2	0.723595	18	2		1.89553	19	1	0.841563	19	1
	1.86568	18	2	1.47695	18	2		4.27859	10	6	6.95116	6	6		2.79589	8	3	4.60551	9	3		0.656377	17	1	0.880843	17	1		3.67138	17	2	0.854236	18	2		1.76838	19	1	0.818437	19	1
	2.20659	18	2	0.812548	18	2		2.34344	10	6	6.72144	6	6		2.29416	8	3	3.52647	9	3		0.792254	17	1	0.84849	17	1		3.0915	17	2	3.61598	18	2		1.32699	19	1	0.63555	19	1
	2.546	18	2	1.38346	18	2		4.78711	10	6	3.95169	6	6		3.93527	8	3	3.64861	9	3		2.12246	17	1	0.992803	17	1		2.59121	17	2	1.50103	18	2		1.83528	19	1	0.693365	19	1
	1.73543	18	2	1.14463	18	2		3.92134	10	6	14.0455	6	6		3.89037	8	3	3.58748	9	3		0.891217	17	1	1.23152	17	1		2.38118	17	2	1.62596	18	2		1.42733	19	1	0.518968	19	1
	2.25623	18	2	0.939213	18	2		3.19269	10	6	23.5261	6	6		4.10448	8	3	2.45972	9	3		0.804635	17	1	0.618717	17	1		2.87682	17	2	23.7338	18	2		1.39278	19	1	0.829242	19	1
	2.99697	18	2	1.23408	18	2		14.2469	10	6	3.93253	6	6		3.45695	8	3	3.14567	9	3		0.928907	17	1	1.12618	17	1		4.62698	17	2	2.9686	18	2		1.52748	19	1	0.779746	19	1
	2.06246	18	2	1.22068	18	2		10.8633	10	6	7.17211	6	6		4.24361	8	3	5.71379	9	3		0.806851	17	1	1.50597	17	1		6.31337	18	2	6.89878	18	2		1.42415	19	1	0.681958	19	1
	2.73851	18	2	0.910747	18	2		2.95595	10	6	27.7899	6	6		2.07797	8	3	4.09921	9	3		0.942692	17	1	1.11121	17	1		2.63407	18	2	0.702369	18	2		2.35053	19	1	0.711954	19	1
	1.50975	18	2	1.3888	18	2		6.32139	10	6	17.2337	6	6		5.35842	8	3	2.77185	9	3		0.630034	17	1	0.816763	17	1		3.25315	18	2	0.500179	18	2		1.88336	19	1	0.731653	19	1
	2.12087	18	2	1.11785	18	2		6.39429	10	6	3.92364	7	6		2.51612	8	3	3.57702	9	3		0.974022	17	1	1.13691	17	1		3.31069	18	2	0.998115	18	2		1.64223	19	1	0.736285	19	1
	1.14313	18	2	1.25142	18	2		4.96257	11	6	13.2972	7	6		3.79047	8	3	4.05832	9	3		1.39692	17	1	0.692325	17	1		2.84352	18	2	0.244203	18	2		1.06144	19	1	0.810049	19	1
	1.76341	18	2	1.89932	18	2		13.4466	11	6	12.6896	7	6		4.47201	8	3	2.78109	9	3		1.19595	17	1	1.38168	17	1		2.64111	18	2	1.01437	18	2		2.02461	19	1	0.747456	19	1
	1.85402	18	2	1.73983	18	2		3.14181	11	6	16.1101	7	6		4.63543	8	3	4.6215	9	3		1.20081	17	1	0.893962	17	1		2.13495	18	2	0.271482	18	2		1.59892	19	1	0.860746	19	1
	1.78677	18	2	0.955148	18	2		10.2695	11	6	21.6414	7	6		4.34074	8	3	4.27371	9	3		1.34216	17	1	1.5036	17	1		5.6793	18	2	-0.0775169	18	2		1.29657	19	1	0.965038	19	1
	1.43174	18	2	1.19505	18	2		6.07946	11	6	5.22924	7	6		3.21591	8	3	4.1698	9	3		1.33422	17	1	1.60436	17	1		3.01888	18	2	-0.282862	18	2		1.70238	19	1	0.852064	19	1
	1.46393	18	2	1.30825	18	2		6.06658	11	6	7.50828	7	6		2.81149	8	3	4.57332	9	3		1.95174	17	1	2.83076	17	1		2.09099	18	2	0.089617	18	2		1.30304	19	1	1.05965	19	1
	1.79395	18	2	1.06067	18	2		2.81546	11	6	18.4932	7	6		2.77261	8	3	5.24402	9	3		1.28097	17	1	1.64402	17	1		1.94899	18	2	3.63287	18	2		1.57332	19	1	0.956551	19	1
	1.73155	18	2	1.0888	18	2		3.4702	11	6	3.73666	8	6		3.89206	8	3	6.7637	9	3		1.24434	17	1	2.08795	17	1		1.26466	18	2	0.833602	18	2		1.76464	19	1	1.43194	19	1
	2.2892	18	2	1.07299	18	2		7.00732	11	6	3.18644	8	6		2.7872	8	3	2.7321	9	3		4.35985	17	1	1.69333	17	1		3.66188	18	2	0.0453404	18	2		1.56904	19	1	1.03328	19	1
	2.37627	18	2	1.10598	18	2		4.16941	12	6	9.66058	8	6		4.08684	8	3	5.01792	9	3		1.94558	17	1	1.69364	17	1		2.03215	18	2	0.515495	18	2		1.43285	19	1	1.18629	19	1
	2.1923	18	2	1.41687	18	2		4.18347	12	6	29.2355	8	6		1.64437	9	3	1.20648	10	3		1.28722	17	1	1.66196	17	1		1.99455	18	2	0.42115	18	2		1.30955	19	1	1.61932	19	1
	1.71635	18	2	1.34689	18	2		6.32406	12	6	28.3913	8	6		1.70986	9	3	3.53189	10	3		1.28618	17	1	1.24377	17	1		2.61622	18	2	1.61019	18	2		2.3231	19	1	0.789497	19	1
	2.23065	18	2	1.18056	18	2		5.60433	12	6	21.8216	8	6		3.37869	9	3	2.2332	10	3		1.7086	17	1	1.26547	17	1		4.43951	18	2	2.76667	18	2		2.75846	19	1	1.90777	20	1
	1.77086	18	2	1.15495	18	2		6.24234	12	6	21.9035	8	6		2.20268	9	3	2.73981	10	3		2.3006	17	1	1.41945	17	1		4.22057	18	2	3.66962	18	2		1.48783	19	1	2.87037	20	1
	1.34327	18	2	1.16765	18	2		8.75472	12	6	10.2374	9	6		1.87071	9	3	4.94177	10	3		1.61565	17	1	0.938926	17	1		1.37342	18	2	18.0608	19	2		1.96716	19	1	4.44276	20	1
	1.74021	18	2	1.95871	18	2		13.8905	12	6	7.73002	9	6		3.33194	9	3	5.46024	10	3		1.61095	17	1	3.13564	17	1		3.8215	18	2	3.10751	19	2		1.83556	19	1	2.17253	20	1
	2.42331	18	2	1.50215	18	2		9.95443	12	6	6.99775	9	6		3.07391	9	3	3.57212	10	3		1.09081	17	1	1.47085	17	1		3.34498	18	2	1.91017	19	2		1.32171	19	1	3.93188	20	1
	1.28362	18	2	1.00963	18	2		4.27487	13	6	34.1542	9	6		3.22378	9	3	4.23532	10	3		1.11042	17	1	1.49995	17	1		4.29335	18	2	1.44915	19	2		0.96355	19	1	1.93	20	1
	1.8397	18	2	1.04746	18	2		9.01024	13	6	16.4289	9	6		2.46969	9	3	3.94544	10	3		0.963465	17	1	0.831902	17	1		6.58834	18	2	2.58421	19	2		1.94839	19	1	2.93605	20	1
	2.41416	18	2	0.979804	18	2		8.6755	13	6	13.9302	9	6		2.71116	9	3	3.28618	10	3		1.00421	17	1	1.44283	17	1		3.12007	18	2	3.33795	19	2		1.74325	19	1	2.15557	20	1
	2.48745	18	2	0.933918	18	2		5.49942	13	6	10.0156	9	6		1.88388	9	3	4.32004	10	3		1.48459	17	1	1.62402	17	1		2.80326	18	2	10.1335	19	2		1.8655	19	1	1.92849	20	1
	1.86275	18	2	1.12161	18	2		12.598	13	6	28.7809	9	6		3.06395	9	3	4.98414	10	3		1.04579	17	1	1.53667	17	1		3.42371	19	2	1.14156	19	2		1.81292	19	1	1.92349	20	1
	1.80792	18	2	1.19992	18	2		21.6191	13	6	5.27651	10	6		3.24233	9	3	3.47907	10	3		1.08687	17	1	2.57211	17	1		3.99601	19	2	0.839524	19	2		1.77631	20	1	2.48201	20	1
	1.70289	18	2	1.09026	18	2		15.5441	13	6	2.56983	10	6		5.16549	9	3	6.53193	10	3		1.11504	17	1	1.67975	17	1		3.44719	19	2	0.0518508	19	2		1.24508	20	1	2.29871	20	1
	2.20355	18	2	1.21791	18	2		3.33702	14	6	4.64487	10	6		1.62585	9	3	3.09404	10	3		0.96718	17	1	1.98943	17	1		3.63158	19	2	8.40786	19	2		1.56649	20	1	1.35591	20	1
	2.01275	18	2	1.17212	18	2		3.12161	14	6	7.61233	10	6		2.04461	9	3	3.02864	10	3		1.09588	17	1	1.07887	17	1		2.74532	19	2	1.68938	19	2		1.81746	20	1	1.32793	20	1
	1.70237	18	2	1.27409	18	2		3.56559	14	6	4.58022	10	6		3.55034	9	3	2.78368	10	3		0.923111	17	1	1.32518	17	1		6.5917	19	2	3.95058	19	2		1.29038	20	1	0.822697	20	1
	1.56003	18	2	1.45677	18	2		4.34298	14	6	8.77368	10	6		3.07925	9	3	2.72456	10	3		1.01356	17	1	1.13231	17	1		2.80213	19	2	13.9705	19	2		2.73943	20	1	0.240108	20	1
	1.35095	18	2	1.06664	18	2		10.3655	14	6	3.29141	10	6		3.35409	9	3	3.08487	10	3		0.886799	17	1	1.43374	17	1		3.75999	19	2	17.3486	19	2		2.62918	20	1	0.463861	20	1
	2.62361	18	2	0.936214	18	2		8.0028	14	6	8.43804	10	6		2.60712	9	3	2.9661	10	3		0.753297	17	1	1.43401	17	1		2.15009	19	2	4.5143	19	2		3.16515	20	1	0.628448	20	1
	2.20051	18	2	1.03139	18	2		2.75621	14	6	23.1324	10	6		2.53419	9	3	3.75285	10	3		1.19872	17	1	1.64393	17	1		3.72963	19	2	6.16814	19	2		4.28081	20	1	0.73562	20	1
	1.69266	18	2	0.883751	18	2		5.23118	14	6	16.8759	10	6		2.62974	9	3	4.13517	10	3		1.08408	17	1	1.25476	17	1		8.12427	19	2	2.0167	19	2		3.16784	20	1	0.615988	20	1
	2.2532	18	2	0.554855	19	2		4.90513	15	6	2.86202	10	6		4.38963	9	3	5.10425	10	3		0.890158	17	1	1.63528	17	1		3.10998	19	2	1.66459	20	2		3.85768	20	1	0.445564	20	1
	1.62406	18	2	1.04644	19	2		7.44371	15	6	21.7851	10	6		5.08328	9	3	5.41404	10	3		0.71397	17	1	1.4191	17	1		4.35133	19	2	2.26612	20	2		1.70816	20	1	0.477152	20	1
	1.99241	18	2	0.83047	19	2		13.7383	15	6	4.74243	11	6		4.52213	9	3	4.49136	10	3		0.648516	17	1	1.4377	17	1		2.88032	19	2	0.790163	20	2		1.6454	20	1	0.468921	20	1
	2.1473	18	2	0.906247	19	2		4.61666	15	6	16.3024	11	6		2.94379	9	3	3.99079	10	3		0.719687	17	1	1.46284	17	1		5.4497	19	2	4.32644	20	2		2.89293	20	1	0.984772	20	1
	2.20546	18	2	0.737456	19	2		2.74303	15	6	33.701	11	6		2.44001	9	3	4.29521	10	3		1.00861	17	1	1.2361	17	1		5.08866	19	2	2.01071	20	2		1.88806	20	1	0.795516	20	1
	1.85668	18	2	1.18226	19	2		4.24762	15	6	12.2775	11	6		1.2822	10	3	1.9666	11	3		0.649137	17	1	1.37619	17	1		3.28894	19	2	1.94012	20	2		0.781496	20	1	0.636807	20	1
	2.3646	18	2	1.04026	19	2		8.56701	15	6	20.4061	11	6		1.82611	10	3	2.26845	11	3		1.01249	17	1	1.13631	17	1		3.22449	19	2	2.57637	20	2		2.91215	20	1	0.598099	20	1
	2.04155	18	2	1.07317	19	2		9.68837	15	6	5.48225	11	6		1.43195	10	3	2.87296	11	3		1.22613	17	1	1.34575	17	1		3.10302	19	2	1.72953	20	2		1.73453	20	1	0.830136	20	1
	1.95758	18	2	2.39581	19	2		6.80362	15	6	8.01561	11	6		2.52139	10	3	2.50122	11	3		1.45626	17	1	1.43141	17	1		2.57285	20	2	0.23888	20	2		1.42713	20	1	0.842994	20	1
	1.85907	19	2	1.41533	19	2		2.10583	16	6	11.3222	11	6		2.68929	10	3	4.01695	11	3		1.42024	17	1	1.1109	17	1		1.75974	20	2	0.903161	20	2		1.90011	20	1	0.884738	20	1
	1.3439	19	2	1.53483	19	2		7.78887	16	6	2.66352	11	6		3.61163	10	3	3.69654	11	3		1.16387	17	1	0.732818	17	1		3.41164	20	2	1.23795	20	2		1.9193	20	1	0.647795	20	1
	1.15043	19	2	1.33259	19	2		10.8962	16	6	5.17508	11	6		3.22617	10	3	2.02247	11	3		1.06053	17	1	0.951944	17	1		3.76264	20	2	1.45434	20	2		1.37852	20	1	0.539733	20	1
	1.37289	19	2	2.62216	19	2		4.71998	16	6	6.64138	12	6		1.97736	10	3	3.58133	11	3		0.922297	17	1	1.25463	17	1		3.11816	20	2	1.07812	20	2		1.4355	20	1	0.842048	20	1
	1.21013	19	2	1.68111	19	2		5.45606	16	6	7.50116	12	6		2.07966	10	3	5.17143	11	3		1.05932	17	1	1.05431	17	1		3.21092	20	2	0.230058	20	2		2.01335	20	1	2.77627	20	1
	1.60751	19	2	1.39415	19	2		4.15686	16	6	5.22608	12	6		4.98144	10	3	6.37795	11	3		1.23669	17	1	1.13537	17	1		2.21939	20	2	13.7719	20	2		1.45508	20	1	1.26755	20	1
	1.20209	19	2	1.2291	19	2		10.0244	16	6	9.78085	12	6		2.64619	10	3	3.08113	11	3		1.19425	17	1	0.926663	18	1		2.46919	20	2	0.708878	20	2		0.962785	20	1	0.915191	20	1
	1.34767	19	2	1.26	19	2		9.59692	16	6	3.16826	12	6		4.76975	10	3	4.46291	11	3		0.75264	17	1	0.894019	18	1		4.53019	20	2	12.7387	20	2		1.02632	20	1	1.46969	20	1
	1.62246	19	2	1.13008	19	2		4.5476	16	6	11.3454	12	6		3.15652	10	3	2.11976	11	3		0.980494	17	1	0.868474	18	1		6.0287	20	2	1.99961	20	2		1.55432	20	1	1.29908	20	1
	1.88275	19	2	1.60546	19	2		13.2971	17	6	24.668	12	6		2.54906	10	3	3.9059	11	3		1.15647	17	1	0.691702	18	1		2.87664	20	2	4.77202	20	2		1.90814	20	1	0.812826	20	1
	2.42118	19	2	1.79445	19	2		14.2017	17	6	19.4354	12	6		4.13854	10	3	2.76954	11	3		1.03616	17	1	0.776761	18	1		2.64411	20	2	1.16199	20	2		3.7522	20	1	1.52183	20	1
	1.80136	19	2	1.60642	19	2		2.52766	17	6	8.7386	13	6		2.24846	10	3	3.66096	11	3		1.52937	18	1	1.40006	18	1		3.95196	20	2	17.7309	20	2		1.68147	20	1	2.21165	20	1
	1.08088	19	2	1.64234	19	2		4.45661	17	6	8.33498	13	6		1.33032	10	3	2.4554	11	3		1.06747	18	1	1.10629	18	1		5.88911	20	2	1.2323	20	2		1.4981	20	1	2.58633	20	1
	3.51949	19	2	1.59549	19	2		7.80019	17	6	4.92091	13	6		2.04212	10	3	5.6277	11	3		1.00894	18	1	0.755971	18	1		11.2853	20	2	2.23132	0	3		1.5264	20	1	2.10238	20	1
	2.59968	19	2	1.61403	19	2		13.0428	17	6	13.3844	13	6		2.6686	10	3	4.88109	11	3		1.04604	18	1	0.762095	18	1		3.91603	20	2	1.79565	0	3		1.98233	20	1	2.16384	20	1
	1.3906	19	2	1.6511	19	2		7.94495	18	6	3.77844	13	6		2.27802	10	3	5.59808	11	3		0.750458	18	1	1.57765	18	1		4.67306	20	2	2.02179	0	3		2.90874	20	1	1.18974	20	1
	1.72729	19	2	1.80411	19	2		20.3904	18	6	39.6505	13	6		3.16994	10	3	4.7538	11	3		0.856733	18	1	1.56434	18	1		2.44895	20	2	1.70976	0	3		1.61869	20	1	1.21444	20	1
	1.94896	19	2	1.78261	19	2		5.89657	19	6	10.5762	13	6		4.23213	10	3	3.41931	11	3		1.07935	18	1	0.846595	18	1		4.33057	20	2	2.37672	0	3		2.41168	20	1	2.07424	20	1
	1.52827	19	2	1.96949	19	2		8.31412	19	6	3.65061	14	6		2.75432	10	3	3.80676	11	3		1.11423	18	1	0.93203	18	1		6.38917	20	2	2.11959	0	3		2.06172	20	1	5.4	4	2
	1.2606	19	2	1.30791	19	2		9.22277	19	6	5.59664	14	6		2.11584	10	3	2.44661	11	3		0.921448	18	1	1.25733	18	1		3.58097	20	2	2.11617	0	3		2.09609	20	1	2.13872	4	2
	1.87018	19	2	1.48168	19	2		5.48367	19	6	6.7616	14	6		3.39306	10	3	1.62788	11	3		0.889426	18	1	1.72293	18	1		2.18457	0	3	2.56225	0	3		1.53389	20	1	7.37227	4	2
	1.94134	19	2	1.44639	19	2		4.68206	19	6	3.01072	14	6		2.28109	10	3	2.31576	11	3		0.968995	18	1	1.87713	18	1		2.92139	0	3	2.22311	0	3		4.47581	20	1	2.95799	4	2
	1.22512	19	2	2.04929	19	2		7.6742	19	6	3.79568	14	6		3.71748	10	3	5.33804	11	3		1.33378	18	1	1.48302	18	1		3.39314	0	3	2.63387	0	3		2.10006	20	1	13.4534	4	2
	1.84152	19	2	1.90883	19	2		13.5176	19	6	37.2099	14	6		0.950334	11	3	1.69816	12	3		1.23241	18	1	1.37837	18	1		2.32132	0	3	2.77134	0	3		4.12892	20	1	1.72011	4	2
	1.96504	19	2	1.77002	19	2		2.21054	20	6	7.07386	14	6		1.87415	11	3	2.78897	12	3		1.05034	18	1	1.21291	18	1		2.96777	0	3	2.34005	0	3		2.58344	20	1	4.47612	4	2
	1.86	19	2	1.42921	19	2		4.7567	20	6	6.39926	14	6		2.01467	11	3	4.92388	12	3		0.717124	18	1	1.16176	18	1		3.00277	0	3	2.13628	0	3		1.83379	20	1	1.98112	4	2
	1.57235	19	2	1.775	19	2		5.90461	20	6	5.61573	15	6		2.00553	11	3	6.35949	12	3		0.802177	18	1	1.34854	18	1		2.79489	0	3	2.56347	0	3		1.64303	20	1	4.17646	4	2
	1.77185	19	2	1.73699	19	2		7.24649	20	6	4.24107	15	6		2.40005	11	3	7.11589	12	3		0.520163	18	1	1.22604	18	1		3.16153	0	3	2.44335	0	3		2.84173	20	1	4.41423	4	2
	1.82309	19	2	1.38213	19	2		9.97945	20	6	14.1396	15	6		3.06892	11	3	4.73467	12	3		0.902512	18	1	1.94347	18	1		3.25178	0	3	2.8718	0	3		3.84518	20	1	1.03435	4	2
	2.8053	19	2	1.77626	19	2		2.45953	20	6	14.5255	15	6		2.60837	11	3	3.29099	12	3		1.13865	18	1	1.64382	18	1		3.09045	0	3	2.35783	0	3		0.825143	4	2	1.29094	4	2
	1.44207	19	2	2.38233	19	2		3.93431	20	6	1.86848	15	6		2.56888	11	3	4.98565	12	3		0.691979	18	1	1.84512	18	1		3.42068	0	3	3.78825	0	3		3.57553	4	2	1.92705	4	2
	1.44551	19	2	1.73613	19	2		8.34934	20	6	3.86228	15	6		3.08461	11	3	4.96332	12	3		0.829392	18	1	2.00323	18	1		3.52628	0	3	3.29779	0	3		0.14182	4	2	1.67123	4	2
	1.70156	19	2	2.53021	19	2		12.272	20	6	24.7263	15	6		2.58287	11	3	4.06057	12	3		1.20501	18	1	1.9904	18	1		2.87117	0	3	5.4918	0	3		1.02716	4	2	1.2233	4	2
	1.87042	19	2	1.64865	19	2		4.57034	0	7	26.3657	15	6		4.28182	11	3	3.8606	12	3		0.708345	18	1	2.32939	18	1		3.17646	0	3	2.8243	0	3		1.03795	4	2	1.34261	4	2
	1.76707	19	2	1.85021	19	2		10.5133	0	7	13.3763	15	6		2.35628	11	3	5.07089	12	3		0.662569	18	1	2.08746	18	1		3.35723	0	3	2.34679	0	3		1.36407	4	2	1.67721	4	2
	1.82977	19	2	1.95577	19	2		8.44562	0	7	5.23012	16	6		4.33752	11	3	4.20225	12	3		1.14027	18	1	3.31934	18	1		3.18047	0	3	2.81079	0	3		1.05217	4	2	4.07837	4	2
	1.85107	19	2	2.11359	19	2		3.7431	0	7	6.98679	16	6		3.34764	11	3	5.99046	12	3		0.659201	18	1	1.68665	18	1		2.8083	0	3	2.73716	0	3		1.63584	4	2	1.99649	4	2
	1.29548	19	2	1.13191	19	2		10.231	0	7	6.8528	16	6		2.812	11	3	5.55977	12	3		0.76454	18	1	1.12077	18	1		2.84758	0	3	2.96648	0	3		1.18478	4	2	2.42425	4	2
	3.91603	19	2	1.53062	19	2		11.5233	0	7	23.989	16	6		4.38459	11	3	5.53937	12	3		0.681152	18	1	0.905827	18	1		3.12288	0	3	2.73533	0	3		1.30368	4	2	2.66683	4	2
	1.84762	19	2	1.58232	19	2		12.1559	0	7	10.6877	16	6		3.16198	11	3	4.26711	12	3		0.788316	18	1	1.46965	18	1		2.63953	0	3	3.04844	0	3		1.86487	4	2	3.01196	4	2
	2.65457	19	2	1.5976	19	2		4.06234	0	7	6.65743	16	6		3.74177	11	3	4.90994	12	3		0.811561	18	1	1.61671	18	1		3.0626	0	3	2.92404	0	3		1.78795	4	2	5.01389	4	2
	2.56745	19	2	1.83474	19	2		4.48925	4	7	5.39263	16	6		2.95294	11	3	3.08868	12	3		0.695488	18	1	1.49057	18	1		2.74881	0	3	2.92116	0	3		1.4021	4	2	5.21626	4	2
	1.81181	19	2	1.17914	19	2		3.80191	4	7	29.6843	16	6		2.94872	11	3	2.60881	12	3		0.648724	18	1	1.01063	18	1		2.9416	0	3	2.06011	0	3		1.64007	4	2	1.4407	4	2
	2.07793	19	2	0.916944	20	2		18.425	4	7	18.5303	16	6		2.64144	11	3	3.83746	12	3		0.817229	18	1	0.312361	18	1		3.05361	0	3	1.95763	0	3		1.10579	4	2	1.00521	4	2
	2.09337	19	2	0.914433	20	2		3.06023	4	7	12.5595	17	6		6.37016	11	3	3.01622	12	3		0.793737	18	1	1.32909	18	1		3.26833	0	3	2.25167	0	3		1.35241	4	2	2.3184	4	2
	1.86357	19	2	0.779481	20	2		4.52375	4	7	27.1045	17	6		1.42068	11	3	1.22271	13	3		0.750963	18	1	1.2513	18	1		3.51214	0	3	1.8139	0	3		1.67381	4	2	1.57601	4	2
	1.73195	19	2	1.29496	20	2		21.494	4	7	11.2709	17	6		2.53845	11	3	1.53315	13	3		0.803041	18	1	1.12775	18	1		2.95476	0	3	2.58274	0	3		1.45362	4	2	1.08594	4	2
	1.85827	19	2	0.890888	20	2		12.2204	4	7	4.8628	17	6		2.27029	11	3	2.37908	13	3		0.989309	18	1	0.989502	18	1		3.10563	0	3	1.3238	0	3		1.27023	4	2	2.04373	4	2
	2.03302	19	2	1.01798	20	2		4.60197	5	7	19.2202	17	6		1.43296	11	3	2.4185	13	3		0.795979	18	1	1.26206	18	1		3.10286	0	3	2.29011	0	3		1.40586	4	2	1.55047	4	2
	1.4455	19	2	1.11508	20	2		9.07213	5	7	26.0807	17	6		1.74703	11	3	2.55521	13	3		0.107963	18	1	1.14308	18	1		3.06799	0	3	1.91139	0	3		1.86919	4	2	2.56222	4	2
	2.2415	19	2	1.01066	20	2		16.7742	5	7	19.0691	17	6		2.5047	11	3	3.80691	13	3		0.773088	18	1	1.31192	18	1		2.77891	0	3	2.93819	0	3		1.24098	4	2	1.79347	4	2
	1.9987	19	2	1.30851	20	2		9.02635	5	7	11.5219	18	6		2.68371	12	3	3.5141	13	3		1.00591	18	1	1.61419	18	1		3.40579	0	3	2.1859	0	3		1.12515	4	2	1.55846	4	2
	1.77178	19	2	1.91529	20	2		6.89209	5	7	34.5128	18	6		3.42263	12	3	4.70913	13	3		1.1104	18	1	1.26758	18	1		4.40131	0	3	2.03616	0	3		1.22456	4	2	1.26486	4	2
	2.2545	20	2	1.39141	20	2		5.14062	5	7	6.19568	19	6		2.71473	12	3	2.32808	13	3		0.898483	18	1	1.77408	18	1		3.74924	0	3	2.40778	0	3		1.3964	4	2	1.25787	4	2
	1.67065	20	2	2.03812	20	3		11.6958	5	7	12.5531	19	6		6.60361	12	3	2.47246	13	3		1.04035	18	1	1.57129	18	1		4.48549	0	3	3.28917	0	3		1.06721	4	2	0.835865	4	2
	2.11453	20	2	1.78175	20	2		2.16033	6	7	14.6229	19	6		4.28516	12	3	3.23027	13	3		0.923149	18	1	1.37025	18	1		2.68005	0	3	1.66514	0	3		1.35469	4	2	1.48919	4	2
	3.39413	20	2	1.58939	20	2		4.37488	6	7	28.694	19	6		4.96198	12	3	3.56653	13	3		0.94023	18	1	1.40259	18	1		3.49487	0	3	1.59508	0	3		1.53991	4	2	1.59722	4	2
	2.25804	20	2	1.22757	20	2		14.7471	6	7	5.49868	19	6		4.32267	12	3	3.7861	13	3		1.24174	18	1	1.34716	18	1		4.8816	0	3	2.5103	0	3		1.05	4	2	1.4469	4	2
	1.08718	20	2	1.93253	20	2		17.624	6	7	9.21435	19	6		4.44115	12	3	5.15021	13	3		1.29755	18	1	1.53741	18	1		3.08346	0	3	4.61662	0	3		1.30464	4	2	1.77794	4	2
	1.40099	20	2	1.27601	20	2		26.4975	6	7	39.8498	19	6		5.26101	12	3	5.54043	13	3		1.02125	18	1	1.345	18	1		3.00198	0	3	17.0776	0	3		1.22557	4	2	1.86305	4	2
	1.67952	20	2	1.59307	20	2		2.47803	7	7	5.85615	20	6		2.53283	12	3	2.24042	13	3		0.689342	18	1	1.30932	18	1		2.52999	0	3	1.68992	4	3		1.7347	4	2	1.45753	5	2
	1.48081	20	2	1.16017	20	2		9.58954	7	7	8.62045	20	6		2.84558	12	3	3.27695	13	3		0.738519	18	1	1.86677	18	1		3.9498	0	3	2.39411	4	3		2.45313	4	2	1.01319	5	2
	1.9163	20	2	2.03665	20	2		5.79723	7	7	19.9325	20	6		1.54071	12	3	2.01373	13	3		0.666227	18	1	1.00096	18	1		4.64491	0	3	1.8001	4	3		1.23531	4	2	1.6838	5	2
	1.92158	20	2	1.68536	20	2		4.3401	7	7	12.8289	20	6		3.05568	12	3	4.12088	13	3		0.735216	18	1	1.39159	18	1		3.09997	0	3	1.81563	4	3		1.47476	4	2	1.39956	5	2
	1.55265	20	2	1.99753	20	2		11.0079	7	7	5.64463	20	6		4.09415	12	3	3.09847	13	3		1.06577	18	1	1.30504	18	1		2.44022	0	3	2.64674	4	3		1.52474	4	2	1.63957	5	2
	2.0002	20	2	2.26267	20	2		6.70775	7	7	20.7904	20	6		4.9364	12	3	2.01852	13	3		0.761268	18	1	1.22811	18	1		3.0702	0	3	2.52747	4	3		1.28125	4	2	1.42737	5	2
	2.14258	20	2	2.45362	20	2		6.16812	7	7	5.15199	20	6		4.4864	12	3	4.62033	13	3		0.856421	18	1	1.29524	18	1		2.58624	0	3	4.51428	4	3		1.70009	4	2	1.27685	5	2
	1.33099	20	2	1.76032	20	2		18.2919	7	7	10.0014	20	6		2.77393	12	3	7.63992	13	3		0.686207	18	1	1.28765	18	1		3.08238	0	3	4.98871	4	3		1.34848	4	2	1.55764	5	2
	1.61557	20	2	2.4415	20	2		3.1598	7	7	9.26787	20	6		3.63534	12	3	3.96249	13	3		0.881436	18	1	0.432163	18	1		2.78258	4	3	2.24786	4	3		1.09153	4	2	2.21025	5	2
	1.46274	20	2	2.45599	20	2		2.926	8	7	23.2092	20	6		4.16582	12	3	4.42691	13	3		1.36039	18	1	1.17979	18	1		2.72384	4	3	2.382	4	3		1.41136	4	2	1.85635	5	2
	1.30791	20	2	2.8173	20	2		11.6835	8	7	3.94798	0	7		1.80524	12	3	4.72809	13	3		1.18544	18	1	1.27103	18	1		2.39155	4	3	3.73694	4	3		1.85504	4	2	1.61368	5	2
	1.48562	20	2	3.25132	20	2		9.392	8	7	11.6131	0	7		3.59404	12	3	1.17151	14	3		0.885887	18	1	1.21223	18	1		2.41644	4	3	1.86176	4	3		0.926481	5	2	1.60559	5	2
	2.13244	20	2	1.40899	20	2		3.87922	8	7	13.4779	0	7		4.36945	12	3	1.91389	14	3		0.82006	18	1	1.41361	18	1		3.50595	4	3	1.8855	4	3		0.248499	5	2	1.41052	5	2
	2.17364	20	2	1.64267	20	2		10.6545	8	7	7.38037	0	7		1.89512	13	3	3.87628	14	3		0.68326	18	1	1.14577	18	1		2.90359	4	3	2.81073	4	3		0.767117	5	2	1.71609	5	2
	2.49307	20	2	2.61863	20	2		3.64905	8	7	11.3386	0	7		1.42194	13	3	3.3373	14	3		0.098753	18	1	1.22174	18	1		2.71071	4	3	2.21196	4	3		0.91546	5	2	1.11868	5	2
	1.41064	20	2	2.41417	20	2		6.06519	8	7	21.9229	0	7		1.59409	13	3	2.75006	14	3		0.934265	18	1	1.05108	18	1		3.75195	4	3	3.01973	4	3		1.45274	5	2	1.31654	5	2
	1.59026	20	2	1.42202	20	2		23.4205	8	7	21.0275	0	7		3.51567	13	3	5.35662	14	3		1.04881	18	1	1.14914	18	1		2.8859	4	3	3.95127	4	3		1.57659	5	2	1.33472	5	2
	1.96542	20	2	1.51723	20	2		5.09834	9	7	21.5239	0	7		2.48126	13	3	3.24364	14	3		0.782919	18	1	1.32533	18	1		3.5467	4	3	2.38048	4	3		1.05459	5	2	1.41812	5	2
	2.97923	20	2	1.52632	20	2		26.796	9	7	4.66524	4	7		2.88382	13	3	5.6633	14	3		0.988879	18	1	1.24772	18	1		4.75057	4	3	2.26633	4	3		1.4344	5	2	2.15458	5	2
	2.7254	20	2	1.66439	20	2		7.0351	9	7	4.0541	4	7		2.18605	13	3	4.55515	14	3		0.817098	18	1	1.1162	18	1		3.52404	4	3	3.20941	4	3		1.2129	5	2	1.65611	5	2
	2.92325	20	2	2.43674	20	2		2.27168	9	7	10.0045	4	7		3.61302	13	3	5.2068	14	3		1.03967	18	1	1.28922	18	1		3.70926	4	3	2.84946	4	3		1.52659	5	2	1.30548	5	2
	2.10592	20	2	1.8621	20	2		12.5731	9	7	40.4554	4	7		4.52783	13	3	3.80728	14	3		0.899405	18	1	0.864157	18	1		4.58725	4	3	1.89102	4	3		1.4914	5	2	1.33122	5	2
	1.5594	20	2	1.91557	20	2		3.95979	10	7	2.41687	4	7		3.81048	13	3	4.97951	14	3		0.866798	18	1	1.03608	18	1		5.59825	4	3	2.32272	4	3		1.42991	5	2	1.15612	5	2
	1.4816	20	2	1.45704	20	2		5.98067	10	7	16.1304	4	7		3.70717	13	3	6.66657	14	3		0.876459	18	1	1.32315	18	1		3.71139	4	3	4.20429	4	3		0.973057	5	2	1.92607	5	2
	2.98703	20	2	2.20638	20	2		7.25717	10	7	21.9316	4	7		2.69881	13	3	4.92374	14	3		0.653212	18	1	1.21152	18	1		4.73308	4	3	10.4981	4	3		0.973826	5	2	1.49861	5	2
	2.23407	20	2	1.61975	20	2		15.0078	10	7	3.37879	5	7		2.44529	13	3	5.055	14	3		0.819599	18	1	1.14525	19	1		5.23175	4	3	4.56835	4	3		1.35054	5	2	4.89682	5	2
	1.6034	20	2	1.51433	20	2		7.56401	10	7	8.3079	5	7		5.1066	13	3	7.73506	14	3		1.36894	18	1	0.624164	19	1		5.27264	4	3	2.41902	4	3		1.07992	5	2	5.4	5	2
	1.32478	20	2	1.38954	20	2		2.61076	10	7	3.66613	5	7		3.77103	13	3	7.24926	14	3		0.861311	18	1	0.642748	19	1		4.47149	4	3	9.37244	4	3		1.54314	5	2	5.4	5	2
	0.962829	20	2	1.64181	20	2		21.6262	10	7	2.20107	5	7		2.77141	13	3	8.53077	14	3		1.08515	18	1	0.74505	19	1		4.16431	4	3	4.38286	4	3		1.42942	5	2	8.59235	5	2
	2.72447	20	2	1.65062	20	2		6.78603	10	7	16.9972	5	7		3.23939	13	3	4.316	14	3		1.01466	18	1	1.1151	19	1		3.56337	4	3	0.753906	4	3		1.21413	5	2	7.08224	5	2
	1.96372	20	2	1.85958	20	2		10.4109	10	7	55.978	5	7		2.3049	13	3	4.8689	14	3		0.879933	18	1	0.952001	19	1		2.50645	4	3	10.9321	4	3		1.45307	5	2	6.32647	5	2
	3.93188	20	2	2.019	20	2		11.7954	11	7	15.9907	5	7		2.10418	13	3	5.33456	14	3		1.11985	19	1	0.893691	19	1		3.86266	4	3	1.98991	4	3		1.39004	5	2	3.33944	5	2
	2.65715	20	2	1.05214	0	3		3.88009	11	7	3.24525	5	7		4.08061	13	3	1.20111	15	3		0.994144	19	1	0.813725	19	1		3.36474	4	3	2.54858	4	3		1.10952	5	2	0.655984	5	2
	1.41866	20	2	1.85206	0	3		3.96671	11	7	5.61356	6	7		3.58448	13	3	2.67513	15	3		1.15161	19	1	1.03829	19	1		3.44432	4	3	1.92314	4	3		1.59751	5	2	3.43429	5	2
	1.50807	20	2	1.74596	0	3		6.61097	11	7	2.07292	6	7		2.11359	13	3	3.98241	15	3		0.818144	19	1	1.0296	19	1		3.72013	4	3	2.49693	4	3		1.75356	5	2	8.31356	5	2
	2.02911	20	2	3.46031	0	3		15.6464	11	7	27.1385	6	7		4.11277	13	3	2.50694	15	3		0.896551	19	1	1.07832	19	1		2.19501	4	3	2.37407	4	3		1.9886	5	2	8.0053	5	2
	1.1943	20	2	2.37825	0	3		5.54867	11	7	26.3755	6	7		4.45392	13	3	2.8018	15	3		0.89603	19	1	0.732278	19	1		3.29883	4	3	2.67288	4	3		2.56624	5	2	7.88841	6	2
	1.3262	20	2	2.75594	0	3		7.82086	11	7	20.9153	6	7		4.47957	13	3	3.10251	15	3		1.42156	19	1	0.679215	19	1		1.72502	4	3	3.57422	4	3		1.13177	5	2	1.20716	6	2
	1.61925	20	2	2.14304	0	3		6.68345	11	7	3.07245	7	7		2.62936	13	3	4.97423	15	3		0.822185	19	1	0.898138	19	1		3.80733	4	3	1.9946	5	3		1.20384	5	2	1.92485	6	2
	1.44781	20	2	2.17866	0	3		4.72988	12	7	4.56893	7	7		8.12833	13	3	2.65012	15	3		0.764499	19	1	0.842982	19	1		4.29577	4	3	2.00206	5	3		1.02736	5	2	5.4	6	2
	2.44961	20	2	1.7729	0	3		7.75559	12	7	8.86089	7	7		2.40983	14	3	2.62988	15	3		0.723602	19	1	0.900967	19	1		4.10929	4	3	1.27171	5	3		1.59162	5	2	2.72526	6	2
	2.10549	20	2	2.8231	0	3		17.5041	12	7	7.09251	7	7		1.243	14	3	3.48048	15	3		0.777823	19	1	1.68331	19	1		3.25485	4	3	3.02891	5	3		0.907183	5	2	17.9223	6	2
	1.70954	0	3	2.26861	0	3		11.3676	12	7	11.6755	7	7		3.24696	14	3	3.44142	15	3		0.753996	19	1	1.14316	19	1		4.63332	4	3	1.73194	5	3		1.31211	5	2	2.50356	6	2
	2.9619	0	3	2.26628	0	3		2.70722	12	7	11.8679	7	7		3.11784	14	3	1.97505	15	3		1.13833	19	1	0.954485	19	1		2.88286	4	3	2.02701	5	3		1.02623	5	2	1.39412	6	2
	3.16663	0	3	2.44488	0	3		2.58628	12	7	19.2647	7	7		3.68692	14	3	5.00117	15	3		0.991987	19	1	1.46831	19	1		4.20435	4	3	1.7185	5	3		1.3974	5	2	2.43067	6	2
	2.79896	0	3	2.24457	0	3		4.13212	12	7	15.8652	7	7		4.198	14	3	7.02648	15	3		1.4945	19	1	0.935877	19	1		2.84059	4	3	1.64315	5	3		1.18838	5	2	3.04051	6	2
	2.8842	0	3	1.58363	0	3		14.1696	12	7	21.7872	7	7		2.29287	14	3	6.77102	15	3		1.51057	19	1	1.13012	19	1		3.4292	4	3	1.77654	5	3		1.93719	5	2	2.22987	6	2
	2.53579	0	3	2.37125	0	3		6.0464	12	7	5.47028	7	7		3.97591	14	3	8.46616	15	3		0.743225	19	1	1.33147	19	1		2.4887	5	3	2.14345	5	3		0.681647	6	2	1.27779	6	2
	3.34693	0	3	1.94781	0	3		10.0481	12	7	6.9836	8	7		6.82699	14	3	5.29834	15	3		0.791134	19	1	1.3792	19	1		2.84258	5	3	2.85278	5	3		6.08361	6	2	1.19578	6	2
	2.37176	0	3	2.59882	0	3		7.13653	13	7	12.0868	8	7		2.3252	14	3	3.8462	15	3		1.0192	19	1	1.34505	19	1		1.95103	5	3	2.61337	5	3		1.01263	6	2	1.91142	6	2
	2.74758	0	3	2.44502	0	3		11.2244	13	7	16.0719	8	7		3.33154	14	3	3.89809	15	3		1.112	19	1	1.26573	19	1		3.54264	5	3	3.10751	5	3		0.856457	6	2	1.50611	6	2
	2.65289	0	3	1.98178	0	3		22.6029	13	7	8.81063	8	7		3.91774	14	3	5.18409	15	3		1.26309	19	1	1.4954	19	1		3.96423	5	3	2.42647	5	3		0.906037	6	2	2.53732	6	2
	2.74408	0	3	1.63333	0	3		12.4202	13	7	9.78039	8	7		3.65263	14	3	6.92907	15	3		0.704506	19	1	1.12477	19	1		3.43041	5	3	7.48964	5	3		1.20592	6	2	5.4	6	2
	2.58061	0	3	2.97337	0	3		4.68226	14	7	5.54065	8	7		3.37841	14	3	3.29858	15	3		0.940899	19	1	1.52781	19	1		5.53993	5	3	6.61925	5	3		1.95064	6	2	1.64375	6	2
	2.41737	0	3	2.49895	0	3		5.26357	14	7	6.04978	8	7		3.63472	14	3	5.2824	15	3		1.17997	19	1	1.63029	19	1		2.5618	5	3	1.92305	5	3		1.36836	6	2	0.98267	6	2
	2.59289	0	3	2.25276	0	3		7.33608	14	7	26.8723	8	7		3.00911	14	3	6.64898	15	3		1.4426	19	1	0.492174	19	1		3.51798	5	3	1.7463	5	3		1.28986	6	2	1.04253	6	2
	3.28709	0	3	1.77127	0	3		6.98113	14	7	13.7421	8	7		4.34735	14	3	1.14	16	3		1.78257	19	1	1.66929	19	1		3.83628	5	3	2.28572	5	3		2.06205	6	2	3.51962	6	2
	1.78018	0	3	2.15094	0	3		9.4983	14	7	5.83453	9	7		3.56573	14	3	2.75642	16	3		1.10558	19	1	1.09864	19	1		3.76339	5	3	1.78645	5	3		1.13382	6	2	5.4	6	2
	1.5833	0	3	3.15605	0	3		5.88923	14	7	8.14552	9	7		4.96679	14	3	1.74083	16	3		0.775795	19	1	1.76853	19	1		3.31138	5	3	1.59925	5	3		1.23199	6	2	1.51112	6	2
	1.60601	0	3	2.53441	0	3		7.91421	14	7	29.6568	9	7		4.64998	14	3	2.54052	16	3		1.10135	19	1	1.34103	19	1		3.81842	5	3	1.82057	5	3		1.97607	6	2	1.7552	6	2
	2.27808	0	3	2.04375	0	3		2.82245	14	7	20.9273	9	7		5.54794	14	3	4.73437	16	3		1.29356	19	1	0.919883	19	1		3.24208	5	3	2.70139	5	3		1.21645	6	2	4.0261	6	2
	2.07941	0	3	1.78976	0	3		17.3646	14	7	2.69043	9	7		1.42869	15	3	4.01642	16	3		1.10651	19	1	1.11556	19	1		3.29525	5	3	2.36529	5	3		1.74334	6	2	5.4	6	2
	1.62591	0	3	2.04781	0	3		4.06917	14	7	40.5608	9	7		1.85055	15	3	3.18538	16	3		1.71512	19	1	1.80614	19	1		2.25753	5	3	3.04163	5	3		1.80012	6	2	4.14532	7	2
	2.61279	0	3	2.46046	0	3		4.68883	15	7	3.66696	10	7		2.18403	15	3	4.44059	16	3		3.24281	19	1	0.521113	19	1		4.64967	5	3	3.45261	5	3		1.31997	6	2	3.73769	7	2
	4.06965	0	3	1.86749	0	3		3.5977	15	7	9.07161	10	7		1.22123	15	3	4.79112	16	3		1.3393	19	1	0.247758	19	1		3.14155	5	3	2.16185	5	3		1.22609	6	2	9.05065	7	2
	2.46324	0	3	1.9519	0	3		13.4007	15	7	6.1159	10	7		2.83223	15	3	5.01776	16	3		0.998771	19	1	2.24168	19	1		3.76726	5	3	6.55747	5	3		1.35962	6	2	6.74632	7	2
	2.97747	0	3	2.8264	0	3		1.90154	15	7	8.16335	10	7		3.14829	15	3	3.47896	16	3		1.78168	19	1	1.86725	19	1		4.29686	5	3	3.40635	5	3		1.63888	6	2	3.24443	7	2
	2.26796	0	3	2.03181	0	3		18.4536	15	7	8.72147	10	7		3.10837	15	3	3.24101	16	3		1.21383	19	1	1.49658	19	1		3.19409	5	3	4.49149	5	3		1.25444	6	2	7.27125	7	2
	2.28084	0	3	1.65628	0	3		8.34095	15	7	6.79914	10	7		3.81465	15	3	2.53565	16	3		1.08876	19	1	1.34229	19	1		3.02361	5	3	8.06907	5	3		2.10394	6	2	3.24658	7	2
	2.33558	0	3	2.29966	0	3		2.05763	16	7	13.9186	10	7		2.12518	15	3	3.0298	16	3		2.25523	19	1	1.00523	19	1		3.87404	5	3	2.17807	5	3		1.61153	6	2	1.55168	7	2
	2.45446	0	3	0.895986	4	3		2.66196	16	7	20.4501	10	7		3.62006	15	3	3.89437	16	3		1.86119	19	1	1.09746	19	1		4.08625	5	3	8.19067	5	3		1.41837	6	2	1.61631	7	2
	2.02035	0	3	1.07937	4	3		12.3684	16	7	4.24413	10	7		2.26407	15	3	5.06406	16	3		1.10848	19	1	0.951125	19	1		3.01994	5	3	2.75475	5	3		1.62155	6	2	2.36843	7	2
	2.42864	0	3	1.06622	4	3		3.82999	16	7	3.61919	10	7		3.70056	15	3	4.49408	16	3		1.38869	19	1	0.851686	19	1		3.57469	5	3	4.64063	5	3		1.03147	6	2	1.81175	7	2
	2.79081	0	3	1.44429	4	3		2.58781	16	7	8.7504	11	7		3.58748	15	3	6.01977	16	3		0.585396	19	1	1.01044	19	1		3.54816	5	3	3.66519	5	3		1.14372	6	2	2.40438	7	2
	3.01429	0	3	1.28093	4	3		14.9066	16	7	16.8676	11	7		1.71174	15	3	6.81265	16	3		1.01626	19	1	1.06917	19	1		3.30718	5	3	6.64709	5	3		0.986495	7	2	1.50325	7	2
	2.08092	0	3	1.31942	4	3		7.08892	16	7	3.27144	11	7		4.73345	15	3	3.8299	16	3		1.11203	19	1	0.99592	19	1		3.20988	5	3	4.2412	5	3		0.754885	7	2	1.53684	7	2
	2.93765	0	3	1.36953	4	3		2.68189	16	7	4.90809	11	7		6.48803	15	3	4.81839	16	3		0.959051	19	1	1.43225	19	1		3.41402	5	3	2.66218	6	3		0.726591	7	2	1.5544	7	2
	2.40327	0	3	1.56796	4	3		7.62005	16	7	12.2301	11	7		2.00276	15	3	3.29883	16	3		1.12879	19	1	1.40328	19	1		4.03073	5	3	3.11149	6	3		1.61332	7	2	1.3743	7	2
	2.10339	0	3	2.10946	4	3		11.9401	16	7	9.4491	11	7		2.7041	15	3	3.09387	16	3		1.17703	19	1	1.13634	19	1		3.75119	5	3	1.92976	6	3		1.29113	7	2	1.26489	7	2
	2.59677	0	3	1.81911	4	3		2.99235	16	7	8.58314	11	7		3.73279	15	3	1.69534	17	3		1.853	19	1	0.960781	19	1		3.23142	5	3	2.34813	6	3		0.926838	7	2	1.0029	7	2
	1.75692	4	3	1.83841	4	3		4.87445	16	7	32.5894	11	7		3.27302	15	3	2.51042	17	3		1.21749	19	1	1.47499	19	1		4.66896	5	3	1.92787	6	3		0.701158	7	2	0.92436	7	2
	1.88492	4	3	1.98926	4	3		6.5539	17	7	8.64358	12	7		3.27156	15	3	1.7042	17	3		1.07806	19	1	1.4568	19	1		4.75754	5	3	2.04779	6	3		0.919171	7	2	1.88418	7	2
	1.92336	4	3	3.4749	4	3		11.4677	17	7	5.76043	12	7		5.82671	15	3	1.85466	17	3		1.1357	19	1	1.34356	19	1		3.1117	5	3	2.3787	6	3		0.92295	7	2	1.77499	7	2
	1.62747	4	3	2.97739	4	3		21.9642	17	7	3.06671	12	7		3.64926	15	3	2.90844	17	3		1.13453	19	1	1.34722	19	1		5.33081	5	3	2.51749	6	3		1.36872	7	2	1.4998	7	2
	2.04018	4	3	2.03007	4	3		9.16426	17	7	23.606	12	7		2.64759	15	3	3.58442	17	3		1.69222	19	1	0.97449	19	1		3.97696	5	3	2.83953	6	3		1.31835	7	2	1.58065	7	2
	2.08181	4	3	1.74145	4	3		10.3793	17	7	4.30546	12	7		1.5782	16	3	4.28065	17	3		1.06454	19	1	1.58738	19	1		5.35141	5	3	2.66588	6	3		1.15347	7	2	1.13359	7	2
	1.52049	4	3	1.33674	4	3		5.35088	17	7	6.06552	12	7		1.52887	16	3	3.75681	17	3		1.52627	19	1	1.37663	19	1		2.65704	6	3	2.78648	6	3		2.08948	7	2	1.83772	7	2
	1.45863	4	3	2.24232	4	3		6.58325	18	7	4.05022	12	7		2.42204	16	3	2.1053	17	3		1.26512	19	1	1.26534	19	1		3.35233	6	3	2.93245	6	3		1.35981	7	2	1.7932	7	2
	1.77667	4	3	2.34483	4	3		15.8417	18	7	6.75212	12	7		3.03048	16	3	1.17665	17	3		0.70191	19	1	1.83703	19	1		3.95644	6	3	2.97486	6	3		1.26538	7	2	1.35812	7	2
	2.30309	4	3	2.44074	4	3		16.0742	18	7	20.5559	12	7		3.8615	16	3	3.13723	17	3		1.56041	19	1	1.35883	19	1		2.87618	6	3	2.75368	6	3		1.37261	7	2	1.63799	7	2
	2.42314	4	3	1.68162	4	3		34.6325	18	7	2.61024	12	7		4.38455	16	3	4.20318	17	3		1.53696	19	1	1.09716	19	1		3.16803	6	3	3.3568	6	3		1.11527	7	2	1.69745	7	2
	1.6089	4	3	1.53057	4	3		3.27181	19	7	7.26006	13	7		7.2601	16	3	2.08673	17	3		1.29238	19	1	1.58047	19	1		3.45683	6	3	3.08039	6	3		1.80158	7	2	3.69788	7	2
	1.13584	4	3	2.2684	4	3		6.82715	19	7	13.1181	13	7		3.99637	16	3	2.40147	17	3		1.62573	19	1	0.728517	19	1		4.58693	6	3	2.95112	6	3		1.95468	7	2	1.66685	7	2
	2.05669	4	3	2.18256	4	3		8.60194	19	7	11.5238	13	7		5.44303	16	3	3.67864	17	3		1.81215	19	1	2.42884	19	1		3.39618	6	3	3.20777	6	3		1.0834	7	2	1.56159	7	2
	1.84039	4	3	2.42831	4	3		5.89425	19	7	72.2488	13	7		5.134	16	3	3.28649	17	3		1.09478	19	1	0.389908	19	1		3.96367	6	3	2.90104	6	3		1.23301	7	2	1.68498	7	2
	1.14222	4	3	2.75271	4	3		17.0658	19	7	12.5728	13	7		4.63694	16	3	4.78457	17	3		1.97327	19	1	1.58895	19	1		3.3388	6	3	8.67983	6	3		0.929012	7	2	2.27654	7	2
	1.48996	4	3	1.55203	4	3		19.801	19	7	4.70598	14	7		4.79337	16	3	5.80823	17	3		2.07908	19	1	0.461461	20	1		3.1347	6	3	6.36238	6	3		1.36203	7	2	2.93414	7	2
	1.46362	4	3	2.405	4	3		9.5497	20	7	2.93042	14	7		4.44123	16	3	5.84438	17	3		2.24848	19	1	0.608163	20	1		3.22566	6	3	6.07768	6	3		1.0275	7	2	1.93672	7	2
	1.7328	4	3	1.87184	4	3		8.04442	20	7	10.1906	14	7		4.06961	16	3	5.05956	17	3		1.82467	19	1	0.779764	20	1		2.95723	6	3	2.78144	6	3		1.053	7	2	0.986197	7	2
	1.78044	4	3	1.83581	4	3		13.7562	20	7	2.99917	14	7		2.83449	16	3	4.73847	17	3		2.20461	19	1	1.02236	20	1		3.16552	6	3	1.72729	6	3		1.27677	7	2	1.62069	7	2
	1.98871	4	3	1.19803	4	3		11.6611	20	7	17.3697	14	7		3.68889	16	3	4.22436	17	3		1.54477	19	1	1.14739	20	1		2.94537	6	3	3.71524	6	3		1.20111	7	2	1.36881	7	2
	1.68589	4	3	2.2499	4	3		3.88281	20	7	7.18173	14	7		3.56675	16	3	3.4455	17	3		1.31808	19	1	1.37745	20	1		3.2171	6	3	4.49408	6	3		0.96392	7	2	1.1685	7	2
	1.74073	4	3	1.64053	4	3		2.6736	0	8	11.1813	14	7		4.83541	16	3	6.42597	17	3		1.6529	20	1	1.24431	20	1		3.27621	6	3	2.6233	6	3		1.00432	7	2	2.26079	7	2
	2.05301	4	3	2.86007	4	3		4.32153	0	8	9.34491	14	7		3.2617	16	3	4.93734	17	3		1.17263	20	1	1.28261	20	1		3.3194	6	3	3.56495	6	3		1.6203	7	2	1.31579	7	2
	1.88951	4	3	2.77969	4	3		5.5097	0	8	5.41446	14	7		4.50731	16	3	6.22865	17	3		1.40567	20	1	1.3684	20	1		3.00565	6	3	2.24075	6	3		1.16066	7	2	1.39923	7	2
	1.49791	4	3	1.73941	4	3		4.13511	0	8	23.7863	14	7		1.89388	16	3	6.93127	17	3		1.20109	20	1	1.27099	20	1		3.86646	6	3	1.06299	6	3		1.74055	7	2	1.28416	7	2
	1.32174	4	3	2.28098	4	3		6.15335	0	8	4.64405	15	7		1.94684	16	3	1.41008	18	3		1.00638	20	1	1.18367	20	1		2.41834	6	3	2.86036	6	3		1.41238	7	2	1.29121	7	2
	1.77882	4	3	2.14213	4	3		3.45853	0	8	6.37083	15	7		2.88167	16	3	2.50681	18	3		1.79772	20	1	0.783504	20	1		3.09426	6	3	2.66749	6	3		1.13938	7	2	1.41296	7	2
	2.51201	4	3	2.78494	4	3		2.75722	0	8	19.5806	15	7		2.90435	16	3	4.16562	18	3		1.50851	20	1	1.28541	20	1		3.78356	6	3	2.60685	6	3		1.17566	7	2	1.02628	7	2
	2.75858	4	3	1.17094	4	3		10.7107	0	8	65.508	15	7		1.80926	17	3	3.26292	18	3		1.46093	20	1	1.2254	20	1		2.72815	6	3	2.32117	6	3		1.298	7	2	1.23178	7	2
	1.62684	4	3	2.38073	4	3		3.74031	0	8	9.11111	15	7		1.91381	17	3	2.3341	18	3		1.48474	20	1	1.14328	20	1		3.72874	6	3	3.73652	6	3		0.938688	7	2	1.16528	7	2
	2.17912	4	3	2.74858	4	3		6.74919	0	8	19.9547	15	7		2.32898	17	3	4.54273	18	3		1.61571	20	1	1.34613	20	1		5.21279	6	3	2.75406	6	3		0.892077	7	2	1.66078	7	2
	2.11263	4	3	2.5943	4	3		8.67941	4	8	2.01805	15	7		2.13413	17	3	3.99589	18	3		3.1256	20	1	1.08884	20	1		2.69534	6	3	3.34508	6	3		1.70359	7	2	1.31351	7	2
	2.69503	4	3	2.47744	4	3		2.30188	4	8	3.59253	16	7		2.6056	17	3	2.84978	18	3		1.42696	20	1	1.02722	20	1		3.67022	6	3	3.09887	6	3		1.07459	7	2	1.52466	7	2
	2.98492	4	3	2.21378	4	3		14.727	4	8	2.38552	16	7		1.81141	17	3	4.62441	18	3		1.297	20	1	1.14441	20	1		3.80031	6	3	6.3161	6	3		1.12524	7	2	0.843398	7	2
	2.12445	4	3	0.909868	5	3		9.36903	4	8	13.9746	16	7		1.41952	17	3	4.58823	18	3		1.45645	20	1	1.07481	20	1		2.52842	6	3	5.57811	6	3		0.900257	7	2	1.29042	7	2
	2.19896	4	3	1.17305	5	3		2.58083	5	8	22.8741	16	7		2.15489	17	3	3.97432	18	3		0.910433	20	1	0.914571	20	1		3.47378	6	3	2.48903	7	3		1.67269	7	2	1.03095	8	2
	1.30471	4	3	0.900483	5	3		17.2626	5	8	1.48563	16	7		4.89261	17	3	5.69286	18	3		1.29	20	1	1.01194	20	1		3.41172	6	3	2.06583	7	3		1.32859	7	2	1.45976	8	2
	2.12205	4	3	0.864688	5	3		23.3553	5	8	10.4256	16	7		2.17509	17	3	3.37477	18	3		1.41853	20	1	0.840117	20	1		3.37202	6	3	1.74594	7	3		1.33535	7	2	1.05444	8	2
	1.65211	4	3	1.28191	5	3		23.088	5	8	13.2598	16	7		2.09597	17	3	4.96644	18	3		1.02939	20	1	1.31105	20	1		3.5616	6	3	2.64854	7	3		1.05123	7	2	1.20842	8	2
	1.70811	4	3	1.38586	5	3		4.10701	6	8	5.78477	16	7		3.28064	17	3	4.22681	18	3		1.06493	20	1	1.30401	20	1		3.28806	6	3	1.73722	7	3		1.12655	7	2	1.10745	8	2
	3.29493	4	3	1.42862	5	3		13.3578	6	8	6.98121	16	7		2.55918	17	3	3.42133	18	3		1.65229	20	1	1.45646	20	1		3.75669	6	3	2.40688	7	3		1.11954	7	2	1.16721	8	2
	2.20576	4	3	1.56751	5	3		2.50687	6	8	10.2675	16	7		1.27641	17	3	3.98066	18	3		1.31062	20	1	1.18756	20	1		3.53002	6	3	2.68406	7	3		0.977881	7	2	1.13945	8	2
	2.63669	4	3	2.04034	5	3		31.092	6	8	4.87056	16	7		3.65842	17	3	4.72122	18	3		1.18858	20	1	1.39459	20	1		3.33696	6	3	4.07426	7	3		1.07431	7	2	1.33954	8	2
	2.2624	4	3	1.48005	5	3		11.8497	6	8	3.19101	16	7		3.03863	17	3	2.77928	18	3		2.06039	20	1	1.27295	20	1		5.24958	6	3	3.38045	7	3		1.24132	7	2	1.38244	8	2
	2.24997	4	3	1.10001	5	3		12.819	6	8	10.1701	17	7		2.36559	17	3	3.84095	18	3		4.39012	20	1	1.36132	20	1		3.53482	6	3	4.23912	7	3		1.41185	7	2	1.43826	8	2
	2.61359	5	3	1.21421	5	3		13.8227	6	8	18.8571	17	7		3.83047	17	3	3.70559	18	3		1.92453	20	1	2.05694	20	1		2.93486	7	3	12.1279	7	3		1.18977	7	2	1.33937	8	2
	1.70715	5	3	1.62345	5	3		19.0698	6	8	18.5316	17	7		4.06569	17	3	4.41022	18	3		1.9842	20	1	2.12936	20	1		2.49563	7	3	11.7289	7	3		1.53414	7	2	1.00471	8	2
	1.164	5	3	1.48677	5	3		10.1593	6	8	16.1341	17	7		3.86527	17	3	5.31314	18	3		1.55148	20	1	0.715574	20	1		3.28186	7	3	6.66853	7	3		1.12823	7	2	1.18663	8	2
	2.07523	5	3	1.66454	5	3		2.86066	7	8	15.3759	17	7		2.26296	17	3	3.4493	18	3		1.7749	20	1	1.36043	20	1		2.73129	7	3	1.79872	7	3		0.991437	8	2	1.31402	8	2
	0.76352	5	3	1.19237	5	3		4.99043	7	8	22.7051	17	7		2.90477	17	3	5.42758	18	3		0.925102	20	1	1.37689	20	1		2.52212	7	3	1.43163	7	3		1.37197	8	2	1.87957	8	2
	1.99034	5	3	1.87555	5	3		10.4361	7	8	8.45653	18	7		3.05292	17	3	1.70685	19	3		1.587	20	1	1.5945	20	1		3.43443	7	3	2.11391	7	3		0.898824	8	2	1.20462	8	2
	1.86038	5	3	1.51353	5	3		17.7859	7	8	24.9469	18	7		2.15533	17	3	1.86966	19	3		0.858808	20	1	2.20885	20	1		3.86872	7	3	1.56224	7	3		1.10614	8	2	1.83341	8	2
	2.349	5	3	1.7919	5	3		18.7921	7	8	19.8112	18	7		1.90955	17	3	1.52463	19	3		1.36239	20	1	1.64589	20	1		3.14371	7	3	1.57739	7	3		1.19863	8	2	1.69886	8	2
	2.67728	5	3	1.43945	5	3		2.80037	8	8	14.712	18	7		1.37362	17	3	2.53908	19	3		1.57934	20	1	1.02965	20	1		3.69134	7	3	2.21197	7	3		1.39129	8	2	1.37536	8	2
	2.33323	5	3	1.95283	5	3		4.47559	8	8	35.3654	19	7		2.53273	17	3	1.23027	19	3		2.39495	20	1	1.97018	20	1		4.42669	7	3	1.4761	7	3		1.40183	8	2	1.61395	8	2
	2.03023	5	3	1.5045	5	3		13.0104	8	8	6.64313	19	7		5.2976	17	3	3.77297	19	3		1.09151	20	1	1.3166	20	1		3.9704	7	3	2.19054	7	3		1.72121	8	2	1.99675	8	2
	1.57107	5	3	1.45911	5	3		16.5504	8	8	5.79408	19	7		1.59909	18	3	3.73379	19	3		2.1675	20	1	1.06015	20	1		2.33982	7	3	2.93027	7	3		1.34312	8	2	2.50764	8	2
	2.12133	5	3	1.66384	5	3		12.9068	8	8	4.29788	19	7		2.08835	18	3	4.54196	19	3		1.36092	20	1	1.02345	20	1		4.49046	7	3	18.5723	7	3		1.16252	8	2	2.04902	8	2
	2.14576	5	3	1.69243	5	3		3.61402	8	8	29.4852	19	7		2.29004	18	3	5.02277	19	3		1.22611	20	1	1.56213	20	1		3.9943	7	3	5.51427	7	3		1.76403	8	2	2.16067	8	2
	1.80414	5	3	1.33476	5	3		4.36426	9	8	5.92484	19	7		1.65077	18	3	5.60166	19	3		1.09601	20	1	1.29423	20	1		3.60673	7	3	2.61295	7	3		1.39912	8	2	1.58081	8	2
	1.94106	5	3	1.74603	5	3		12.7299	9	8	19.7588	19	7		4.40831	18	3	4.81482	19	3		1.90541	20	1	1.61229	20	1		7.26361	7	3	11.6526	7	3		0.799953	8	2	1.40379	8	2
	2.06295	5	3	1.32083	5	3		6.98696	9	8	8.09669	20	7		3.53694	18	3	4.65334	19	3		0.880929	20	1	1.27244	20	1		3.61883	7	3	5.92186	7	3		1.41934	8	2	0.797298	8	2
	1.95384	5	3	1.41746	5	3		4.5477	9	8	11.2889	20	7		5.07416	18	3	2.53564	19	3		1.56013	20	1	1.47303	20	1		4.38474	7	3	2.1056	7	3		1.24885	8	2	2.15353	8	2
	1.74581	5	3	1.21196	5	3		15.2754	9	8	17.5736	20	7		3.7491	18	3	3.57829	19	3		0.92902	20	1	0.905278	20	1		4.44169	7	3	3.95317	7	3		1.62523	8	2	1.56379	8	2
	1.30661	5	3	1.50426	5	3		5.17596	9	8	68.1889	20	7		2.22727	18	3	3.18934	19	3		1.05327	20	1	0.972972	20	1		3.79897	7	3	1.91798	8	3		1.38422	8	2	3.32176	8	2
	2.15123	5	3	2.13755	5	3		2.71459	9	8	13.77	20	7		3.64975	18	3	4.12508	19	3		1.08691	20	1	0.863603	20	1		2.94062	7	3	2.86921	8	3		1.57777	8	2	3.528	8	2
	2.35162	5	3	1.32365	5	3		10.2634	9	8	2.36566	20	7		1.90694	18	3	6.32713	19	3		1.35019	20	1	1.4687	20	1		3.95508	7	3	1.58096	8	3		1.10678	8	2	4.62085	8	2
	2.11625	5	3	1.61419	5	3		5.94077	9	8	3.48869	0	8		2.74162	18	3	4.72296	19	3		0.842074	20	1	1.67449	20	1		2.96211	7	3	1.53124	8	3		1.12844	8	2	7.11346	8	2
	1.84034	5	3	1.24194	5	3		9.84627	10	8	7.07687	0	8		4.44754	18	3	4.54186	19	3		1.4225	20	1	1.58607	20	1		2.88006	7	3	2.16892	8	3		1.01725	8	2	8.93873	8	2
	1.35402	5	3	1.31793	5	3		17.1729	10	8	3.33902	0	8		3.43041	18	3	5.27177	19	3		1.60049	20	1	1.13316	20	1		3.7131	7	3	1.55563	8	3		1.45029	8	2	12.6853	8	2
	2.03596	5	3	1.10939	5	3		10.4301	10	8	9.69859	0	8		3.17773	18	3	4.74488	19	3		1.07031	20	1	1.08147	20	1		3.19353	7	3	3.03782	8	3		1.51605	8	2	5.4	8	2
	1.66389	5	3	1.19764	5	3		5.97727	11	8	23.7731	0	8		2.52833	18	3	4.11928	19	3		0.939022	20	1	1.01107	20	1		2.79984	7	3	1.49382	8	3		1.62995	8	2	9.9925	8	2
	1.38361	5	3	1.46303	5	3		12.0222	11	8	19.3047	0	8		4.34118	18	3	4.01756	19	3		1.26933	20	1	1.35424	20	1		7.65807	7	3	3.74354	8	3		0.679676	8	2	4.8663	8	2
	1.36833	5	3	1.94917	5	3		12.1196	11	8	7.50228	0	8		3.98814	18	3	3.16382	19	3		1.15327	20	1	0.766696	20	1		3.49346	7	3	3.08491	8	3		0.966211	8	2	2.54732	8	2
	1.48639	5	3	2.34799	5	3		10.1646	11	8	17.3089	0	8		2.66268	18	3	3.46671	19	3		1.20298	20	1	0.0982014	20	1		11.3826	7	3	3.13552	8	3		0.911858	8	2	3.41013	8	2
	2.45883	5	3	2.04724	5	3		5.05788	12	8	10.8912	0	8		3.76686	18	3	1.59259	20	3		1.43456	20	1	1.28394	20	1		2.87867	8	3	3.78168	8	3		1.1211	8	2	1.36107	8	2
	2.00302	5	3	1.37291	5	3		12.52	12	8	16.4739	0	8		4.24055	18	3	2.91356	20	3		1.374	20	1	1.49516	20	1		3.11895	8	3	2.97838	8	3		2.19383	8	2	4.22614	8	2
	1.43445	5	3	1.24364	5	3		2.21553	12	8	9.48931	4	8		2.52481	18	3	2.84946	20	3		1.43241	20	1	1.43415	20	1		3.28312	8	3	4.84698	8	3		1.43619	8	2	3.27324	9	2
	1.87089	5	3	1.63749	5	3		17.3707	12	8	29.2014	4	8		3.19346	18	3	1.47596	20	3		2.81745	20	1	1.18583	20	1		2.63024	8	3	3.17623	8	3		0.879561	8	2	7.7619	9	2
	1.71068	5	3	1.95892	5	3		16.7826	12	8	6.38701	4	8		3.51857	18	3	3.68024	20	3		0.744136	20	1	0.874144	20	1		3.28212	8	3	1.94697	8	3		1.03517	8	2	1.22894	9	2
	2.12362	5	3	1.22756	5	3		3.39149	13	8	67.0387	4	8		3.4449	18	3	2.68995	20	3		0.0795162	20	1	1.23224	20	1		4.97805	8	3	1.82326	8	3		1.39944	8	2	2.8446	9	2
	2.03479	5	3	1.26953	5	3		10.5704	13	8	7.95033	4	8		2.53526	19	3	2.75895	20	3		2.06926	20	1	1.28882	0	2		3.02207	8	3	2.95612	8	3		1.15756	8	2	0.639961	9	2
	1.11521	5	3	1.33671	5	3		12.9126	13	8	5.59939	5	8		1.82141	19	3	1.95742	20	3		1.28336	20	1	1.25819	0	2		3.77101	8	3	3.83466	8	3		1.43498	8	2	8.84	9	2
	1.43758	5	3	1.079	5	3		13.3215	13	8	10.8708	5	8		1.42628	19	3	2.64132	20	3		1.19358	20	1	1.67486	0	2		3.3079	8	3	13.9326	8	3		0.994635	8	2	3.99143	9	2
	1.85267	5	3	2.40522	5	3		2.83508	13	8	38.5032	5	8		1.72721	19	3	2.77186	20	3		0.85537	20	1	1.36693	0	2		2.47589	8	3	7.81914	8	3		1.02813	8	2	1.86982	9	2
	2.21094	5	3	2.16018	5	3		9.65916	13	8	41.0181	5	8		2.12026	19	3	2.76154	20	3		0.953766	20	1	1.29924	0	2		5.4424	8	3	2.77831	8	3		1.48891	8	2	3.73422	9	2
	2.31368	5	3	0.923393	5	3		6.42991	14	8	8.52288	5	8		3.15543	19	3	3.28396	20	3		1.01187	20	1	1.52502	0	2		4.4202	8	3	5.74863	8	3		1.04618	8	2	6.74231	9	2
	1.79151	5	3	1.00199	5	3		8.15584	14	8	3.36613	6	8		3.46642	19	3	3.77014	20	3		1.00253	20	1	1.3211	0	2		4.32295	8	3	3.0241	8	3		1.28117	8	2	3.95235	9	2
	1.94441	5	3	0.980208	6	3		10.4884	14	8	5.37493	6	8		4.8302	19	3	4.60936	20	3		1.82529	0	2	1.32862	0	2		5.51362	8	3	3.62969	8	3		1.2257	8	2	5.71449	9	2
	1.49095	5	3	1.00655	6	3		7.6353	14	8	3.57217	6	8		5.85294	19	3	3.73498	20	3		0.878124	0	2	1.20343	0	2		3.32823	8	3	3.18757	8	3		1.16175	8	2	3.26381	9	2
	1.89136	5	3	1.31692	6	3		6.97998	14	8	9.87623	6	8		3.00883	19	3	2.74321	20	3		0.924496	0	2	1.70279	0	2		3.08541	8	3	17.1062	8	3		0.888555	9	2	3.0956	9	2
	1.49675	5	3	0.824556	6	3		4.14147	14	8	4.49976	6	8		3.23777	19	3	3.75706	20	3		0.910871	0	2	1.41917	0	2		2.85268	8	3	3.47596	8	3		0.989655	9	2	5.5042	9	2
	1.33026	5	3	1.14129	6	3		2.67815	14	8	13.254	6	8		3.3173	19	3	3.61407	20	3		0.748349	0	2	1.3694	0	2		4.20864	8	3	4.60246	8	3		1.54976	9	2	2.83386	9	2
	1.45716	5	3	1.31481	6	3		2.91938	15	8	3.75593	6	8		3.17597	19	3	4.15059	20	3		0.746179	0	2	1.20962	0	2		2.92803	8	3	1.86682	8	3		1.53756	9	2	2.7674	9	2
	1.69548	5	3	1.28492	6	3		9.67648	15	8	7.96266	6	8		3.50585	19	3	3.63378	20	3		0.804743	0	2	1.1402	0	2		6.80435	8	3	1.84037	8	3		1.46204	9	2	1.51919	9	2
	1.6503	5	3	1.26757	6	3		6.3629	15	8	3.35422	6	8		3.09864	19	3	2.72842	20	3		0.740642	0	2	1.24711	0	2		3.5271	8	3	1.76235	8	3		0.719704	9	2	1.66985	9	2
	1.6793	5	3	0.973935	6	3		13.5336	15	8	4.92067	7	8		2.19781	19	3	4.1766	20	3		0.759971	0	2	1.28946	0	2		4.23723	8	3	1.87591	8	3		1.62201	9	2	2.6471	9	2
	1.72903	5	3	1.18621	6	3		8.61235	15	8	1.61147	7	8		3.43683	19	3	2.7823	20	3		0.762463	0	2	1.07696	0	2		3.62895	8	3	1.45671	8	3		1.14949	9	2	1.52534	9	2
	1.22603	5	3	0.856484	6	3		2.84246	15	8	10.6183	7	8		3.55998	19	3	2.65148	20	3		0.819351	0	2	1.23498	0	2		3.11823	8	3	1.47973	8	3		1.48329	9	2	1.97879	9	2
	1.97969	5	3	1.60652	6	3		2.83982	15	8	36.337	7	8		3.99782	19	3	1.95486	20	3		1.24001	0	2	1.16882	0	2		4.44831	8	3	5.12464	9	3		1.42269	9	2	1.94112	9	2
	1.69459	6	3	2.09671	6	3		9.82717	15	8	48.0917	7	8		6.1881	19	3	1.32014	20	3		0.66917	0	2	1.6522	0	2		3.56833	8	3	2.53087	9	3		1.36415	9	2	2.23397	9	2
	2.40916	6	3	1.21485	6	3		4.72254	16	8	5.3968	8	8		4.98106	19	3	5.08227	20	3		0.707437	0	2	1.49293	0	2		3.38393	8	3	3.06139	9	3		1.84141	9	2	2.53402	9	2
	1.75145	6	3	1.29168	6	3		6.10183	16	8	5.35465	8	8		3.71134	19	3	6.4496	20	3		2.19101	0	2	1.08567	0	2		2.20272	8	3	4.01668	9	3		1.13182	9	2	1.95622	9	2
	1.53475	6	3	1.52034	6	3		4.45827	16	8	11.0704	8	8		2.85623	19	3	4.34024	20	3		1.84328	0	2	1.4675	0	2		3.53445	8	3	2.95905	9	3		1.14409	9	2	2.47375	9	2
	2.2604	6	3	1.77264	6	3		5.78165	16	8	23.5922	8	8		2.04663	19	3	1.7951	20	3		1.00792	0	2	1.31692	0	2		2.94475	8	3	2.70473	9	3		1.23343	9	2	3.78383	9	2
	1.40601	6	3	1.83055	6	3		9.56201	16	8	32.7608	8	8		4.57003	19	3	2.4528	20	3		1.46066	0	2	1.68771	0	2		5.59202	8	3	3.13247	9	3		1.07054	9	2	1.45236	9	2
	2.24757	6	3	1.40458	6	3		21.0255	16	8	36.7031	8	8		1.73988	20	3	0.908648	0	4		1.08182	0	2	1.17452	0	2		4.20479	8	3	3.04614	9	3		1.48604	9	2	1.61354	9	2
	2.65903	6	3	1.41598	6	3		4.13651	16	8	9.39815	9	8		2.39592	20	3	2.12091	0	4		1.00902	0	2	1.81422	0	2		3.55861	8	3	3.07515	9	3		1.36824	9	2	2.07285	9	2
	1.37464	6	3	1.43356	6	3		6.01913	17	8	7.9658	9	8		1.73554	20	3	1.60002	0	4		1.06925	0	2	1.51641	0	2		3.97213	8	3	3.3963	9	3		1.39766	9	2	1.53365	9	2
	1.26356	6	3	1.82553	6	3		5.64469	17	8	20.5292	9	8		1.87947	20	3	2.3158	0	4		1.67904	0	2	1.40775	0	2		2.5331	8	3	6.65076	9	3		1.33527	9	2	2.30428	9	2
	1.94994	6	3	1.81932	6	3		12.6477	17	8	3.98958	9	8		2.08427	20	3	3.61573	0	4		1.55816	0	2	1.36495	0	2		7.8038	9	3	4.0094	9	3		2.06912	9	2	1.57579	9	2
	1.86743	6	3	1.76603	6	3		5.92303	17	8	16.1881	9	8		1.85406	20	3	5.32404	0	4		1.51248	0	2	1.33842	0	2		3.54651	9	3	1.99261	9	3		1.41559	9	2	1.40814	9	2
	1.28323	6	3	1.42432	6	3		11.519	17	8	17.7302	9	8		3.55252	20	3	4.55438	0	4		1.58494	0	2	1.88665	0	2		3.52785	9	3	2.14368	9	3		1.44957	9	2	2.89278	9	2
	1.80052	6	3	1.68883	6	3		4.39511	17	8	3.25321	9	8		1.137	20	3	2.75563	0	4		1.30304	0	2	1.35388	0	2		3.36882	9	3	3.45251	9	3		1.59996	9	2	1.01829	9	2
	1.45688	6	3	1.47777	6	3		9.35619	17	8	6.77357	9	8		2.08141	20	3	4.2084	0	4		0.800144	0	2	1.48253	0	2		3.63457	9	3	6.21434	9	3		1.8104	9	2	3.05112	9	2
	1.96876	6	3	1.34759	6	3		6.65073	17	8	4.26068	9	8		2.24155	20	3	2.83754	0	4		1.23159	0	2	1.29929	0	2		3.9842	9	3	3.80941	9	3		1.56172	9	2	3.05654	9	2
	1.37177	6	3	1.77588	6	3		4.70214	18	8	8.60925	10	8		1.50541	20	3	0.919484	0	4		1.24348	0	2	1.35213	0	2		3.72185	9	3	14.1797	9	3		1.60978	9	2	1.63327	9	2
	2.641	6	3	1.70882	6	3		6.68801	18	8	50.1438	10	8		2.6464	20	3	3.26609	0	4		1.3297	0	2	1.67456	0	2		3.78108	9	3	4.66484	9	3		1.44861	9	2	1.21034	9	2
	2.28569	6	3	1.69809	6	3		13.5229	18	8	38.0453	10	8		3.14506	20	3	3.98985	0	4		0.764034	0	2	1.49029	0	2		3.17947	9	3	4.29724	9	3		1.33107	9	2	1.45649	9	2
	1.38234	6	3	1.36244	6	3		16.7395	18	8	47.9652	11	8		2.00444	20	3	1.30745	0	4		0.776013	0	2	1.65784	0	2		3.22762	9	3	4.04758	9	3		1.75811	9	2	18.6129	10	2
	1.66699	6	3	2.1998	6	3		2.92504	18	8	43.0538	11	8		3.00427	20	3	4.77624	0	4		1.01162	0	2	1.48526	0	2		3.73036	9	3	7.4741	9	3		1.78951	9	2	3.26155	10	2
	1.61391	6	3	1.70882	6	3		8.38549	18	8	3.98839	11	8		2.78347	20	3	4.70257	0	4		1.00491	0	2	1.91668	0	2		2.60137	9	3	3.98341	9	3		1.66371	9	2	8.07155	10	2
	1.95107	6	3	1.28431	6	3		7.34165	18	8	31.2441	11	8		4.23173	20	3	7.99246	0	4		1.02098	0	2	2.00741	0	2		3.852	9	3	2.89892	9	3		1.19692	9	2	1.34812	10	2
	1.5055	6	3	1.5291	6	3		2.36268	19	8	3.31234	12	8		2.79595	20	3	3.8744	0	4		0.807507	0	2	1.97382	0	2		4.23898	9	3	4.78981	9	3		1.13191	9	2	4.05555	10	2
	2.1655	6	3	1.50227	6	3		3.89565	19	8	3.22914	12	8		3.17423	20	3	2.54871	0	4		1.5805	0	2	1.80407	0	2		3.74325	9	3	2.74126	9	3		1.53603	9	2	4.18131	10	2
	2.09457	6	3	1.38417	6	3		16.0299	19	8	28.0147	12	8		3.78422	20	3	3.47327	0	4		1.37455	0	2	2.23974	0	2		3.89275	9	3	2.56053	9	3		1.36898	9	2	1.14884	10	2
	2.70419	6	3	1.5546	6	3		8.45049	19	8	10.4294	12	8		4.00019	20	3	3.10758	0	4		0.967914	0	2	2.68567	0	2		4.40916	9	3	3.36753	9	3		1.00798	9	2	4.08163	10	2
	2.29962	6	3	1.35272	6	3		2.45147	19	8	42.3363	12	8		2.17812	20	3	4.73807	0	4		0.734788	0	2	2.30942	0	2		3.3483	9	3	4.38182	9	3		1.15727	9	2	0.968	10	2
	2.60934	6	3	0.990661	6	3		2.67237	19	8	22.5737	12	8		1.85351	20	3	4.51732	0	4		0.772783	0	2	2.62246	0	2		3.77413	9	3	6.33846	9	3		1.83482	9	2	0.870911	10	2
	1.63752	6	3	1.48858	6	3		3.78278	19	8	5.5706	13	8		2.78405	20	3	3.83261	0	4		1.51695	0	2	2.32293	0	2		4.5896	9	3	2.6188	10	3		2.53905	9	2	0.269341	10	2
	1.69507	6	3	1.52193	6	3		32.1447	19	8	7.00797	13	8		3.15656	20	3	5.03666	0	4		0.987819	0	2	2.08956	0	2		3.69251	9	3	1.50803	10	3		1.25404	9	2	4.37358	10	2
	1.20124	6	3	1.56191	6	3		16.3509	19	8	30.5495	13	8		3.82619	20	3	2.41122	0	4		0.648999	0	2	3.8204	0	2		4.20837	9	3	1.98283	10	3		1.61467	9	2	0.909978	10	2
	1.82873	6	3	2.44685	6	3		3.47847	20	8	21.3455	13	8		1.74654	20	3	3.34901	0	4		0.95937	0	2	1.27043	0	2		4.44601	9	3	2.77025	10	3		0.632078	10	2	1.93205	10	2
	2.43889	6	3	2.06166	6	3		6.40376	20	8	20.1429	13	8		2.55772	20	3	1.11589	0	4		1.54383	0	2	1.29761	0	2		5.75206	9	3	2.63808	10	3		0.986421	10	2	1.97797	10	2
	1.52154	6	3	1.96666	6	3		3.64417	20	8	14.6191	13	8		1.61817	20	3	1.16629	4	4		1.20309	0	2	1.39016	0	2		3.87503	9	3	1.50342	10	3		1.13271	10	2	2.12293	10	2
	1.55199	6	3	1.54241	6	3		12.1811	20	8	2.47988	14	8		2.29234	20	3	3.89364	4	4		0.975234	0	2	1.22915	0	2		3.1502	9	3	1.30308	10	3		1.50846	10	2	2.06009	10	2
	1.25169	6	3	1.51113	6	3		2.38872	20	8	14.0364	14	8		2.31372	20	3	2.54255	4	4		0.950975	0	2	1.62686	0	2		3.72299	9	3	1.1334	10	3		1.10264	10	2	1.38845	10	2
	1.61428	6	3	2.00424	6	3		10.5502	20	8	17.3706	14	8		2.6069	20	3	2.26914	4	4		1.35298	0	2	1.64573	0	2		3.36329	9	3	1.61734	10	3		1.49041	10	2	1.17538	10	2
	2.00061	6	3	1.9566	6	3		6.2365	20	8	5.03396	14	8		2.59779	0	4	3.89106	4	4		1.04214	0	2	1.44434	0	2		3.40024	9	3	1.18549	10	3		1.26368	10	2	1.75334	10	2
	2.17101	6	3	1.31035	6	3		7.32523	20	8	41.7573	14	8		1.31196	0	4	2.94549	4	4		1.45116	0	2	1.61228	0	2		3.44682	9	3	1.71671	10	3		1.09854	10	2	1.66217	10	2
	1.54442	6	3	1.61761	6	3		4.31283	20	8	34.9049	14	8		3.70215	0	4	1.99704	4	4		1.10785	0	2	1.80905	0	2		4.77009	9	3	2.02267	10	3		1.27671	10	2	1.33082	10	2
	2.09699	6	3	0.460045	7	3		2.60237	20	8	1.96301	14	8		1.11851	0	4	5.61784	4	4		0.900181	0	2	1.67278	0	2		2.32919	10	3	1.96581	10	3		1.68896	10	2	1.28352	10	2
	1.67935	6	3	0.475665	7	3		3.44155	20	8	14.3851	14	8		2.01248	0	4	3.50871	4	4		0.862709	0	2	1.59258	0	2		3.42173	10	3	3.35606	10	3		1.51651	10	2	1.21032	10	2
	1.852	6	3	0.711754	7	3		5.98533	0	9	2.78355	15	8		3.84755	0	4	3.25487	4	4		0.904552	0	2	1.82669	0	2		2.83253	10	3	7.29586	10	3		0.240989	10	2	2.1794	10	2
	1.77852	6	3	0.832735	7	3		13.9571	0	9	8.38085	15	8		1.83601	0	4	3.71463	4	4		0.937653	0	2	1.48984	0	2		2.74614	10	3	3.3632	10	3		1.37908	10	2	2.09028	10	2
	1.54323	6	3	0.762118	7	3		24.6941	0	9	17.8319	15	8		4.44213	0	4	5.28415	4	4		0.793072	0	2	1.40659	0	2		2.81578	10	3	4.61875	10	3		1.59931	10	2	1.1315	10	2
	1.76851	6	3	0.908492	7	3		2.32177	0	9	17.8566	15	8		2.87405	0	4	3.20519	4	4		0.857636	0	2	1.13167	0	2		2.42481	10	3	2.91938	10	3		1.29438	10	2	1.89861	10	2
	2.09755	6	3	0.839355	7	3		8.33094	0	9	16.086	15	8		2.65724	0	4	4.03349	4	4		0.869785	0	2	1.30514	0	2		3.38072	10	3	2.66391	10	3		1.20744	10	2	1.4923	10	2
	1.56139	6	3	0.997086	7	3		4.89091	4	9	32.0464	15	8		3.08119	0	4	2.79906	4	4		1.02553	0	2	2.14009	0	2		6.50203	10	3	6.81273	10	3		1.24854	10	2	1.98963	10	2
	1.78052	6	3	0.695435	7	3		9.86719	4	9	1.75022	15	8		0.174336	0	4	2.65752	4	4		0.890738	0	2	1.35845	0	2		3.06421	10	3	3.24979	10	3		1.29113	10	2	1.766	10	2
	1.9644	6	3	0.755819	7	3		14.4762	4	9	6.74956	15	8		3.00092	0	4	2.99154	4	4		0.890614	0	2	1.75113	0	2		3.8043	10	3	4.1404	10	3		0.908976	10	2	1.72774	10	2
	1.65268	6	3	0.810726	7	3		12.3496	4	9	16.3724	15	8		4.30123	0	4	4.05637	4	4		1.12451	0	2	1.40129	0	2		2.14828	10	3	5.42339	10	3		1.65885	10	2	2.04982	10	2
	1.61917	6	3	1.38763	7	3		8.8463	4	9	5.74999	16	8		2.63354	0	4	5.1686	4	4		0.804478	0	2	1.83237	0	2		3.32249	10	3	8.97002	10	3		1.87173	10	2	1.76683	10	2
	0.932912	6	3	1.04987	7	3		5.6865	4	9	5.81894	16	8		4.57066	0	4	6.69304	4	4		1.21013	0	2	1.64766	0	2		2.55331	10	3	2.15669	10	3		2.14011	10	2	1.50463	10	2
	2.34532	7	3	1.00128	7	3		4.53345	4	9	7.94851	16	8		1.71401	0	4	1.84284	4	4		0.959969	0	2	1.3532	0	2		3.3593	10	3	3.96927	10	3		1.28404	10	2	1.39205	10	2
	1.69355	7	3	0.911759	7	3		4.17958	5	9	9.96624	16	8		2.18797	0	4	2.9446	4	4		0.807958	0	2	1.42461	0	2		5.3464	10	3	8.1303	10	3		1.19016	10	2	1.644	10	2
	1.89815	7	3	0.873757	7	3		16.4268	5	9	5.8657	16	8		3.47884	0	4	2.46086	4	4		0.877272	0	2	1.47082	0	2		3.62314	10	3	16.7928	10	3		1.72228	10	2	3.46066	10	2
	1.09336	7	3	0.94235	7	3		4.60083	5	9	33.5508	16	8		2.21752	0	4	4.62687	4	4		1.05281	0	2	1.65201	0	2		5.14086	10	3	1.44866	10	3		1.65585	10	2	1.20512	10	2
	2.14051	7	3	1.43955	7	3		4.52294	5	9	37.2318	16	8		3.0581	0	4	4.38664	4	4		0.809407	0	2	1.54394	0	2		3.50845	10	3	1.73271	10	3		1.90991	10	2	18.4642	10	2
	2.19679	7	3	1.46985	7	3		7.48306	5	9	6.49007	17	8		3.20354	0	4	3.12149	4	4		0.803189	0	2	1.38523	0	2		2.96947	10	3	1.40146	10	3		1.67331	10	2	1.0715	11	2
	3.01772	7	3	1.60935	7	3		10.1056	5	9	7.10804	17	8		3.31185	0	4	3.05638	4	4		1.04317	0	2	1.38521	0	2		3.77617	10	3	1.29354	10	3		1.38406	10	2	5.4	11	2
	1.10127	7	3	1.28831	7	3		10.7135	5	9	15.4859	17	8		7.70142	0	4	1.36539	5	4		0.915792	0	2	1.42422	0	2		3.84694	10	3	7.45844	10	3		2.71918	10	2	5.74239	11	2
	2.02371	7	3	1.85947	7	3		7.53777	5	9	2.52133	17	8		3.84057	0	4	1.48315	5	4		0.902867	0	2	1.28801	0	2		3.0354	10	3	1.194	10	3		1.5983	10	2	3.88749	11	2
	1.33927	7	3	1.07653	7	3		9.86981	5	9	45.2589	17	8		3.44841	0	4	1.85168	5	4		0.794814	0	2	1.1838	4	2		3.13596	10	3	3.69242	10	3		1.903	10	2	0.759322	11	2
	1.94455	7	3	1.10257	7	3		8.10135	6	9	12.0877	17	8		3.01303	0	4	0.389549	5	4		0.716327	0	2	1.1405	4	2		3.61212	10	3	1.79008	11	3		1.64908	10	2	1.68357	11	2
	1.98593	7	3	1.1828	7	3		13.1562	6	9	3.88339	17	8		1.46409	0	4	3.76027	5	4		1.10906	0	2	1.72892	4	2		4.40057	10	3	1.76815	11	3		1.74198	10	2	1.34084	11	2
	1.49361	7	3	1.28724	7	3		8.14545	6	9	2.26007	17	8		1.95684	4	4	2.33709	5	4		0.72327	0	2	1.23626	4	2		3.5136	10	3	1.7879	11	3		1.70566	10	2	1.13704	11	2
	2.01878	7	3	1.44506	7	3		3.34203	6	9	2.88819	18	8		1.77088	4	4	2.64571	5	4		0.663832	0	2	1.3896	4	2		4.31046	10	3	1.485	11	3		1.55165	10	2	1.37217	11	2
	2.30686	7	3	1.20128	7	3		12.8339	6	9	5.4565	18	8		2.91528	4	4	1.97921	5	4		0.881193	0	2	1.09745	4	2		4.07916	10	3	1.13773	11	3		2.30837	10	2	1.16146	11	2
	2.86198	7	3	1.14284	7	3		2.94103	6	9	34.5665	18	8		1.75491	4	4	3.02726	5	4		0.768531	0	2	1.61928	4	2		2.70334	10	3	1.62756	11	3		1.84572	10	2	1.96727	11	2
	2.07162	7	3	0.915109	7	3		6.50691	6	9	36.8491	18	8		3.02025	4	4	3.04084	5	4		2.03256	4	2	1.16213	4	2		3.76604	10	3	4.208	11	3		2.04067	10	2	1.4014	11	2
	2.6568	7	3	1.09075	7	3		9.01573	6	9	10.7382	18	8		1.8224	4	4	3.36612	5	4		1.05932	4	2	1.07292	4	2		3.27451	10	3	1.26995	11	3		1.51811	10	2	1.4985	11	2
	2.56073	7	3	1.45333	7	3		3.92587	7	9	7.97467	18	8		1.97102	4	4	4.17603	5	4		0.934586	4	2	1.189	4	2		2.11008	10	3	1.14169	11	3		1.26961	10	2	1.19184	11	2
	1.53928	7	3	1.77795	7	3		12.3572	7	9	8.96056	18	8		1.9107	4	4	2.55217	5	4		1.04202	4	2	1.5046	4	2		5.0798	10	3	1.55627	11	3		0.847056	11	2	1.71318	11	2
	1.89108	7	3	1.05068	7	3		2.69582	7	9	2.2945	19	8		4.38962	4	4	3.48349	5	4		1.40748	4	2	1.4737	4	2		1.82237	10	3	3.7384	11	3		0.195918	11	2	1.06569	11	2
	2.03299	7	3	1.19734	7	3		15.9121	7	9	2.994	19	8		4.52832	4	4	3.8898	5	4		1.2384	4	2	1.5162	4	2		3.87593	10	3	1.09524	11	3		0.989694	11	2	1.84574	11	2
	2.55651	7	3	2.67061	7	3		4.40233	7	9	7.62217	19	8		5.23649	4	4	4.33033	5	4		1.40222	4	2	1.47451	4	2		5.33296	10	3	3.90463	11	3		1.99152	11	2	2.21035	11	2
	1.45622	7	3	1.88249	7	3		6.05281	7	9	9.03589	19	8		2.9727	4	4	3.27132	5	4		0.904289	4	2	1.32985	4	2		2.41953	11	3	2.24071	11	3		0.966904	11	2	2.32632	11	2
	2.30896	7	3	1.72973	7	3		27.1632	7	9	9.45972	19	8		3.77127	4	4	2.09675	5	4		1.29625	4	2	1.09906	4	2		3.60402	11	3	2.14291	11	3		1.24984	11	2	3.50558	11	2
	1.13037	7	3	2.09967	7	3		3.52598	8	9	6.3442	19	8		3.62799	4	4	5.2041	5	4		1.39601	4	2	1.1908	4	2		3.08432	11	3	1.49899	11	3		1.43715	11	2	11.5278	11	2
	1.0747	7	3	2.47517	7	3		5.93415	8	9	20.4497	19	8		4.24597	4	4	1.87004	5	4		1.29061	4	2	1.15266	4	2		3.32487	11	3	2.76877	11	3		1.46869	11	2	1.7411	11	2
	1.44979	7	3	1.92531	7	3		7.93407	8	9	3.37337	19	8		3.35042	4	4	3.8148	5	4		1.02848	4	2	1.10591	4	2		2.61067	11	3	2.35401	11	3		1.1079	11	2	1.64272	11	2
	2.52055	7	3	1.53001	7	3		10.2477	8	9	11.9038	19	8		2.6032	4	4	1.71914	5	4		0.953548	4	2	1.13972	4	2		3.16969	11	3	1.5958	11	3		1.56286	11	2	1.54764	11	2
	1.04025	7	3	2.11666	7	3		7.49979	8	9	6.15315	19	8		2.77121	4	4	2.70296	5	4		1.23488	4	2	1.03573	4	2		3.58275	11	3	1.84096	11	3		1.194	11	2	0.996929	11	2
	2.80889	7	3	1.72805	7	3		4.80959	9	9	5.0238	20	8		2.60664	4	4	3.79136	5	4		1.25865	4	2	1.09314	4	2		3.41913	11	3	1.86135	11	3		1.07355	11	2	0.580152	11	2
	1.23908	7	3	2.41142	7	3		5.86598	9	9	5.2981	20	8		2.38772	4	4	3.88067	5	4		1.27891	4	2	1.33934	4	2		2.38159	11	3	3.31403	11	3		1.4771	11	2	2.41892	11	2
	2.29281	7	3	2.37619	7	3		18.5336	9	9	5.56939	20	8		2.20171	4	4	2.35094	5	4		1.18949	4	2	1.01184	4	2		2.51249	11	3	1.3154	11	3		1.12288	11	2	1.83411	11	2
	3.78464	7	3	1.8036	7	3		19.1923	9	9	15.6381	20	8		3.45076	4	4	3.2867	5	4		1.88757	4	2	1.13016	4	2		2.90123	11	3	2.68359	11	3		1.48446	11	2	1.63331	11	2
	3.11443	7	3	1.78373	7	3		3.56851	10	9	25.4374	20	8		3.66014	4	4	3.41384	5	4		1.39992	4	2	0.970959	4	2		4.61595	11	3	4.38643	11	3		1.55374	11	2	1.45557	11	2
	1.89074	7	3	1.53425	7	3		11.2604	10	9	3.81843	20	8		3.16443	4	4	3.60611	5	4		1.23085	4	2	0.811414	4	2		3.10026	11	3	2.85003	11	3		2.48551	11	2	3.11165	11	2
	2.10327	7	3	1.50019	7	3		9.29471	10	9	13.8155	20	8		2.93926	4	4	3.59273	5	4		1.48933	4	2	1.11985	4	2		5.88068	11	3	3.14545	11	3		1.88354	11	2	1.87802	11	2
	1.23846	7	3	1.50308	7	3		9.11542	10	9	2.80146	20	8		3.22733	4	4	2.24539	5	4		1.41329	4	2	1.06915	4	2		3.51119	11	3	9.63692	11	3		1.7376	11	2	3.79567	11	2
	1.56826	7	3	1.42553	7	3		9.61467	10	9	23.0315	20	8		6.797	4	4	2.91873	5	4		1.36913	4	2	1.0641	4	2		2.9447	11	3	14.0096	11	3		1.3457	11	2	2.37271	11	2
	1.29565	7	3	0.706796	8	3		4.29175	10	9	2.09953	20	8		1.80863	5	4	2.36269	6	4		1.4726	4	2	1.16844	4	2		3.09221	11	3	1.75814	11	3		1.55102	11	2	2.15497	11	2
	2.67533	7	3	1.09437	8	3		4.5279	10	9	5.83767	20	8		2.5697	5	4	1.83595	6	4		1.17084	4	2	1.1076	4	2		5.21922	11	3	1.41085	11	3		1.63687	11	2	2.92844	11	2
	1.1271	7	3	1.0202	8	3		6.90199	10	9	1.83956	20	8		1.50008	5	4	2.40675	6	4		1.32482	4	2	0.959944	4	2		6.73416	11	3	2.8333	11	3		1.57585	11	2	2.39924	11	2
	2.18708	7	3	1.16618	8	3		13.3498	10	9	11.4905	0	9		2.36212	5	4	2.6185	6	4		1.67942	4	2	1.03729	4	2		3.62307	11	3	3.84094	11	3		1.65668	11	2	2.12206	11	2
	2.87846	7	3	0.630197	8	3		3.23015	11	9	21.7893	0	9		0.153346	5	4	3.23448	6	4		2.79864	4	2	1.1256	4	2		3.08048	11	3	2.35566	11	3		1.2479	11	2	4.96326	11	2
	1.82696	7	3	1.22063	8	3		13.988	11	9	27.5898	0	9		2.49573	5	4	2.69777	6	4		2.6961	4	2	0.886545	4	2		3.78877	11	3	14.5012	11	3		1.89447	11	2	2.59614	11	2
	2.08168	7	3	1.15303	8	3		21.3247	11	9	4.52849	0	9		2.00444	5	4	2.95095	6	4		1.9727	4	2	1.36696	4	2		2.31308	11	3	4.71932	11	3		1.37112	11	2	7.44193	12	2
	2.71137	7	3	1.1173	8	3		10.3375	11	9	42.4825	0	9		2.8368	5	4	2.77191	6	4		1.63275	4	2	1.6625	4	2		3.07384	11	3	14.1264	11	3		2.0186	11	2	1.31956	12	2
	1.51178	7	3	1.29656	8	3		12.2194	11	9	9.18205	0	9		2.7379	5	4	1.39903	6	4		2.41926	4	2	1.46481	4	2		3.40216	11	3	1.94022	12	3		1.8585	11	2	0.778495	12	2
	3.32763	7	3	1.12858	8	3		3.05835	11	9	5.38778	4	9		3.31142	5	4	3.68146	6	4		1.99356	4	2	1.08722	4	2		3.65829	11	3	4.08503	12	3		1.25961	11	2	1.02452	12	2
	2.59888	7	3	1.28185	8	3		7.48141	12	9	8.33324	4	9		3.27919	5	4	2.89202	6	4		2.68036	4	2	1.30406	4	2		3.1012	11	3	1.79771	12	3		1.47415	11	2	1.00125	12	2
	2.78919	7	3	1.60808	8	3		4.29515	12	9	12.9345	4	9		4.29069	5	4	4.114	6	4		3.15812	4	2	1.18734	4	2		2.67824	11	3	2.26491	12	3		1.80488	11	2	1.42786	12	2
	2.36818	7	3	1.4243	8	3		13.059	12	9	21.604	4	9		4.75902	5	4	2.04495	6	4		2.09021	4	2	1.35917	4	2		2.83654	11	3	2.63433	12	3		1.60359	11	2	1.40264	12	2
	1.67383	7	3	1.65283	8	3		8.82987	12	9	16.6523	4	9		3.87189	5	4	2.51923	6	4		1.86385	4	2	1.1273	4	2		2.68945	11	3	3.05008	12	3		1.58029	11	2	2.0341	12	2
	0.921574	8	3	1.63914	8	3		19.3959	12	9	35.5984	4	9		4.29094	5	4	2.91043	6	4		1.4345	4	2	1.45535	4	2		3.5015	11	3	3.12888	12	3		1.75899	11	2	1.5412	12	2
	1.27199	8	3	2.16578	8	3		11.7881	12	9	8.4025	4	9		3.63849	5	4	3.74319	6	4		2.26274	4	2	1.28102	4	2		2.40415	11	3	7.286	12	3		2.02567	11	2	0.997357	12	2
	1.56417	8	3	2.29874	8	3		4.03415	12	9	5.07181	4	9		1.42552	5	4	2.76894	6	4		3.56567	4	2	1.0598	4	2		4.26117	11	3	2.28287	12	3		1.43748	11	2	2.15047	12	2
	2.62415	8	3	2.08573	8	3		4.1309	13	9	3.85905	5	9		3.98524	5	4	4.22919	6	4		1.63986	4	2	1.17981	4	2		3.98149	11	3	6.35258	12	3		1.64796	11	2	1.49037	12	2
	1.29937	8	3	2.37913	8	3		12.0441	13	9	10.4637	5	9		1.78609	5	4	3.69134	6	4		1.74716	4	2	1.38667	4	2		2.52121	11	3	1.68083	12	3		1.44298	11	2	1.13633	12	2
	1.48962	8	3	2.65674	8	3		14.8839	13	9	21.1203	5	9		2.35627	5	4	3.24935	6	4		1.22824	4	2	1.47196	4	2		4.29156	11	3	2.43425	12	3		1.3899	11	2	1.83963	12	2
	1.68336	8	3	1.93853	8	3		7.05284	13	9	9.52858	5	9		2.28939	5	4	6.06941	6	4		1.33359	4	2	1.29404	4	2		4.1142	11	3	1.63905	12	3		1.30321	11	2	2.41239	12	2
	1.41841	8	3	1.92894	8	3		6.36767	13	9	3.1592	5	9		2.19169	5	4	4.66549	6	4		1.59028	4	2	1.19832	4	2		2.46071	11	3	2.4965	12	3		0.763044	12	2	1.03371	12	2
	1.77179	8	3	2.1086	8	3		5.80549	13	9	8.37995	5	9		2.09813	5	4	3.32566	6	4		1.09935	4	2	1.57661	4	2		2.40437	12	3	1.36602	12	3		0.872806	12	2	0.761652	12	2
	1.76339	8	3	2.1178	8	3		6.92697	13	9	11.5428	5	9		2.87692	5	4	3.52636	6	4		1.44004	4	2	1.2066	4	2		2.40774	12	3	5.75138	12	3		1.34009	12	2	2.0551	12	2
	2.00843	8	3	1.82828	8	3		7.32599	14	9	12.0911	5	9		2.79525	5	4	4.54545	6	4		1.44517	4	2	1.23949	4	2		2.97578	12	3	5.2826	12	3		1.27314	12	2	1.94024	12	2
	2.0081	8	3	2.04622	8	3		5.05562	14	9	5.60546	5	9		2.66396	5	4	4.64436	6	4		1.63556	4	2	1.46406	4	2		3.15082	12	3	5.00797	12	3		1.24539	12	2	1.31707	12	2
	1.37102	8	3	2.28263	8	3		5.03229	14	9	8.7224	6	9		2.65018	5	4	5.47874	6	4		1.74435	4	2	1.41485	4	2		2.97465	12	3	3.59848	12	3		1.19949	12	2	1.36373	12	2
	1.4952	8	3	2.17225	8	3		5.53398	14	9	17.9627	6	9		2.45128	5	4	5.25074	6	4		1.20724	4	2	1.16705	4	2		3.09061	12	3	4.06197	12	3		1.42709	12	2	1.28397	12	2
	1.81982	8	3	2.30228	8	3		5.24768	14	9	25.2396	6	9		3.21966	5	4	3.22544	7	4		1.62767	4	2	1.76972	4	2		3.23593	12	3	1.8552	12	3		1.74798	12	2	1.73365	12	2
	1.85375	8	3	2.25076	8	3		6.38632	14	9	4.00979	6	9		2.24743	5	4	2.42492	7	4		1.62952	4	2	1.27429	4	2		2.97889	12	3	7.28571	12	3		1.60542	12	2	3.18527	12	2
	2.36756	8	3	2.58083	8	3		5.69113	14	9	13.2471	6	9		2.20826	5	4	2.88568	7	4		1.28842	4	2	1.23032	4	2		3.26959	12	3	6.48477	12	3		1.05405	12	2	1.92666	12	2
	2.43227	8	3	2.93801	8	3		29.757	14	9	20.8484	6	9		1.51621	5	4	2.59314	7	4		1.69588	4	2	1.3584	4	2		3.05167	12	3	15.6758	12	3		1.6549	12	2	2.47966	12	2
	1.96759	8	3	2.94188	8	3		4.16419	15	9	5.39312	6	9		2.15277	6	4	1.58521	7	4		3.2189	4	2	1.44903	4	2		3.18569	12	3	8.66757	12	3		1.74604	12	2	8.05353	12	2
	2.87999	8	3	2.27614	8	3		7.00469	15	9	13.7051	6	9		3.38785	6	4	2.22696	7	4		1.47046	4	2	1.74028	4	2		3.52568	12	3	1.70719	12	3		1.32136	12	2	1.665	12	2
	2.37189	8	3	2.1159	8	3		11.6349	15	9	3.7213	7	9		1.80817	6	4	3.70633	7	4		1.65478	4	2	1.90146	4	2		2.9104	12	3	2.16104	12	3		1.43756	12	2	4.17662	12	2
	1.75877	8	3	2.11336	8	3		6.83421	15	9	9.01093	7	9		1.80195	6	4	4.54977	7	4		1.18914	4	2	1.51573	4	2		3.33908	12	3	4.31465	12	3		1.50667	12	2	2.06402	12	2
	2.38767	8	3	1.29295	8	3		6.9949	15	9	27.0307	7	9		2.4383	6	4	2.99485	7	4		1.31325	4	2	1.23202	4	2		2.28898	12	3	7.33209	12	3		1.74718	12	2	2.5493	12	2
	2.58864	8	3	2.41801	8	3		12.9682	15	9	3.18923	7	9		2.59867	6	4	2.5583	7	4		1.70964	4	2	1.18655	4	2		3.12025	12	3	7.52412	12	3		1.14855	12	2	0.999405	12	2
	2.35359	8	3	2.12424	8	3		4.11004	16	9	32.5638	7	9		3.35518	6	4	4.00215	7	4		1.34029	4	2	1.75616	4	2		3.88732	12	3	4.04264	12	3		1.96366	12	2	2.05875	12	2
	3.03172	8	3	1.67654	8	3		3.51948	16	9	2.61322	7	9		3.55204	6	4	3.29099	7	4		1.90508	4	2	1.31216	4	2		3.44775	12	3	2.44246	12	3		1.42979	12	2	1.44381	12	2
	2.10106	8	3	2.01016	8	3		7.06847	16	9	19.7178	7	9		2.73908	6	4	1.70918	7	4		2.55686	4	2	1.20058	4	2		2.51132	12	3	1.64119	12	3		1.5304	12	2	1.33568	12	2
	1.86614	8	3	1.60365	8	3		6.11162	16	9	1.93319	8	9		1.54579	6	4	4.1554	7	4		1.79763	4	2	1.35699	5	2		3.4625	12	3	1.18924	12	3		1.05972	12	2	1.55242	12	2
	2.28562	8	3	1.69962	8	3		6.30605	16	9	12.8066	8	9		2.46459	6	4	2.59833	7	4		2.11	4	2	1.21696	5	2		4.12917	12	3	1.84954	12	3		1.84028	12	2	2.70375	12	2
	2.08596	8	3	1.96665	8	3		2.87085	16	9	20.3338	8	9		4.31065	6	4	3.01915	7	4		2.62005	4	2	1.50187	5	2		3.66777	12	3	3.5243	13	3		1.94295	12	2	2.43088	12	2
	1.84373	8	3	1.75383	8	3		4.31454	16	9	20.3332	8	9		3.37721	6	4	3.19063	7	4		1.65596	4	2	1.24429	5	2		4.17016	12	3	2.83874	13	3		1.62877	12	2	3.3222	12	2
	2.81656	8	3	1.96092	8	3		3.12317	16	9	3.7868	8	9		1.18835	6	4	3.34447	7	4		1.85106	4	2	1.6232	5	2		3.4301	12	3	2.32227	13	3		1.22302	12	2	1.96588	12	2
	2.83139	8	3	0.978463	9	3		6.8994	16	9	14.8823	9	9		4.55601	6	4	1.28304	7	4		2.63351	4	2	1.49909	5	2		3.06951	12	3	2.45658	13	3		2.03468	12	2	1.5927	12	2
	1.92073	8	3	1.06722	9	3		4.55229	16	9	5.03284	9	9		1.9953	6	4	3.29408	7	4		1.39645	4	2	1.78877	5	2		5.6329	12	3	4.97362	13	3		1.13955	12	2	2.38479	12	2
	2.00591	8	3	1.30301	9	3		3.62996	17	9	13.4067	9	9		1.62083	6	4	4.03695	7	4		2.44688	5	2	1.86884	5	2		3.73591	12	3	3.62389	13	3		1.84167	12	2	3.84238	12	2
	3.10508	8	3	1.46157	9	3		10.9071	17	9	34.6371	9	9		2.79552	6	4	3.408	7	4		0.710027	5	2	2.17451	5	2		3.16717	12	3	5.37705	13	3		1.23895	12	2	2.92667	12	2
	1.99425	8	3	2.24875	9	3		20.147	17	9	42.1441	9	9		1.54771	6	4	2.89799	7	4		0.829792	5	2	1.5248	5	2		2.32552	12	3	7.59874	13	3		1.06102	12	2	1.33531	12	2
	2.55405	8	3	1.64604	9	3		2.45055	17	9	2.9657	10	9		2.23445	6	4	3.09302	7	4		0.707891	5	2	1.2734	5	2		2.98257	12	3	2.62591	13	3		2.56202	12	2	8.53439	12	2
	2.17042	8	3	2.22183	9	3		4.2654	17	9	5.89527	10	9		2.91817	6	4	3.49745	7	4		0.885815	5	2	1.65131	5	2		4.72986	12	3	3.16522	13	3		1.74397	12	2	3.85073	13	2
	2.31931	8	3	2.4532	9	3		3.69705	17	9	22.8781	10	9		3.59097	6	4	2.61596	7	4		2.12637	5	2	1.06077	5	2		4.13582	12	3	2.77348	13	3		2.02717	12	2	1.84566	13	2
	1.57273	8	3	1.29427	9	3		15.1088	17	9	15.8281	10	9		2.54406	6	4	4.17866	7	4		1.49287	5	2	1.72416	5	2		3.65709	12	3	3.14636	13	3		1.42415	12	2	1.76042	13	2
	2.09112	8	3	1.85387	9	3		2.68994	18	9	11.116	10	9		3.06278	6	4	2.91547	7	4		1.13858	5	2	1.7015	5	2		2.47692	12	3	3.65799	13	3		1.1368	12	2	1.27368	13	2
	1.95394	8	3	1.73093	9	3		4.25282	18	9	11.3046	10	9		2.26659	6	4	2.86599	7	4		0.973636	5	2	1.52832	5	2		3.08019	12	3	3.41552	13	3		1.12204	12	2	1.58859	13	2
	2.77633	8	3	2.13709	9	3		5.01969	18	9	14.0847	10	9		3.46934	6	4	2.58747	8	4		1.40257	5	2	1.26137	5	2		3.21214	13	3	3.51042	13	3		1.64402	12	2	0.899517	13	2
	1.93253	8	3	2.27664	9	3		16.3147	18	9	2.24729	10	9		4.3076	6	4	3.26125	8	4		1.17544	5	2	1.60289	5	2		3.59293	13	3	3.10838	13	3		1.46937	12	2	1.2009	13	2
	1.97937	8	3	2.26158	9	3		14.0446	18	9	19.4358	10	9		5.88065	6	4	1.70578	8	4		0.839628	5	2	1.34683	5	2		3.65755	13	3	4.22868	13	3		1.84139	12	2	1.23399	13	2
	1.06862	9	3	2.18175	9	3		13.5789	18	9	11.3161	11	9		4.43995	6	4	2.90307	8	4		1.36779	5	2	1.31762	5	2		3.56633	13	3	3.88424	13	3		2.01483	12	2	1.30328	13	2
	2.15876	9	3	2.16786	9	3		8.60628	19	9	5.25112	11	9		2.65755	7	4	3.06238	8	4		1.01472	5	2	1.93707	5	2		4.08462	13	3	2.5545	13	3		1.48469	12	2	1.11677	13	2
	1.78107	9	3	2.79306	9	3		19.8196	19	9	23.7686	11	9		1.88618	7	4	2.16599	8	4		0.906559	5	2	1.52619	5	2		3.64129	13	3	2.91869	13	3		2.13493	12	2	1.65067	13	2
	2.33429	9	3	2.79944	9	3		32.6556	19	9	38.1862	11	9		3.47478	7	4	4.30011	8	4		1.71781	5	2	1.45131	5	2		3.53614	13	3	2.91862	13	3		1.49357	12	2	1.51393	13	2
	2.23226	9	3	2.13891	9	3		3.67589	20	9	15.0665	11	9		2.65944	7	4	2.92503	8	4		1.31878	5	2	1.37816	5	2		3.57788	13	3	3.68497	13	3		1.88189	12	2	1.51089	13	2
	2.34915	9	3	2.65659	9	3		12.1809	20	9	13.0252	11	9		4.09054	7	4	3.06163	8	4		1.01584	5	2	1.91765	5	2		2.566	13	3	3.21822	13	3		1.96577	12	2	1.69993	13	2
	2.05358	9	3	1.686	9	3		7.55648	20	9	6.43593	12	9		2.02073	7	4	2.66746	8	4		2.13296	5	2	1.89972	5	2		3.42341	13	3	3.4815	13	3		2.51347	12	2	2.37151	13	2
	2.7219	9	3	1.73907	9	3		5.47533	20	9	8.35623	12	9		4.12383	7	4	3.37545	8	4		1.02493	5	2	1.73999	5	2		3.88589	13	3	3.51088	13	3		1.53611	12	2	1.82594	13	2
	1.69072	9	3	1.98522	9	3		9.7663	20	9	14.5764	12	9		5.31875	7	4	4.53111	8	4		4.30897	5	2	1.47737	5	2		4.06115	13	3	3.62826	13	3		0.734514	13	2	1.97959	13	2
	2.0056	9	3	1.90698	9	3		2.90411	20	9	24.7042	12	9		1.85172	7	4	2.3155	8	4		1.67831	5	2	1.37566	5	2		4.00897	13	3	3.66954	13	3		1.00067	13	2	1.97143	13	2
	2.49101	9	3	1.93109	9	3		22.2646	20	9	6.66598	12	9		3.26484	7	4	3.01058	8	4		0.987373	5	2	1.55092	5	2		3.93427	13	3	3.12287	13	3		1.20146	13	2	2.48914	13	2
	2.38779	9	3	1.52343	9	3		6.7699	20	9	19.5485	12	9		1.57811	7	4	3.72427	8	4		1.06062	5	2	1.85379	5	2		4.16942	13	3	3.05918	13	3		1.18317	13	2	1.47231	13	2
	2.47525	9	3	2.01459	9	3		2.84313	0	10	5.15119	12	9		3.34333	7	4	7.30543	8	4		0.873715	5	2	2.39155	5	2		3.33006	13	3	4.12672	13	3		1.16086	13	2	1.93225	13	2
	2.16896	9	3	3.28957	9	3		8.04335	0	10	4.33392	13	9		3.75687	7	4	3.46474	8	4		2.58798	5	2	1.42884	5	2		3.32637	13	3	4.41697	13	3		0.823365	13	2	1.77887	13	2
	2.63331	9	3	2.56398	9	3		8.60041	0	10	7.70843	13	9		1.68578	7	4	3.49321	8	4		0.833954	5	2	1.39795	5	2		3.39526	13	3	4.71663	13	3		1.35583	13	2	2.37309	13	2
	1.9725	9	3	4.00209	9	3		5.65344	0	10	21.3209	13	9		2.39687	7	4	5.32019	8	4		0.844586	5	2	1.59383	5	2		2.97096	13	3	3.00946	13	3		1.09753	13	2	1.67056	13	2
	3.58703	9	3	4.68325	9	3		4.81686	0	10	27.2025	13	9		2.57292	7	4	4.39636	8	4		0.703091	5	2	1.33988	5	2		3.14169	13	3	3.53702	13	3		1.00199	13	2	1.16538	13	2
	2.73472	9	3	4.73946	9	3		3.40002	0	10	18.4091	13	9		2.75007	7	4	3.35376	8	4		0.934041	5	2	1.72667	5	2		3.74354	13	3	3.9532	13	3		1.22972	13	2	2.24033	13	2
	2.65931	9	3	3.08586	9	3		4.17505	0	10	8.32452	13	9		3.03576	7	4	2.62594	8	4		0.998893	5	2	1.51938	5	2		3.97197	13	3	3.25849	13	3		1.19852	13	2	2.05214	13	2
	2.59807	9	3	3.08865	9	3		6.74943	0	10	14.6042	13	9		2.73288	7	4	4.82408	8	4		2.03571	5	2	1.68622	5	2		3.44559	13	3	1.63336	14	3		1.5061	13	2	2.16588	13	2
	1.50625	9	3	3.42492	9	3		6.33855	0	10	20.7753	14	9		2.71164	7	4	1.72258	8	4		1.03502	5	2	1.94811	5	2		3.58667	13	3	1.94371	14	3		1.40218	13	2	1.29981	13	2
	1.12439	9	3	3.97877	9	3		4.64134	0	10	8.09738	14	9		2.34807	7	4	3.73072	8	4		1.03391	5	2	1.81929	5	2		4.72356	13	3	2.3903	14	3		1.2844	13	2	1.42989	13	2
	2.37984	9	3	2.41844	9	3		5.23675	0	10	7.74051	14	9		4.34151	7	4	2.05764	8	4		0.883185	5	2	1.1286	5	2		3.06807	13	3	2.74501	14	3		1.43427	13	2	1.56843	13	2
	1.97256	9	3	0.989992	10	3		4.18977	4	10	13.2579	14	9		4.52036	7	4	3.18249	8	4		1.20097	5	2	1.75071	5	2		2.90443	13	3	2.68185	14	3		1.06102	13	2	2.12725	13	2
	1.85122	9	3	1.05163	10	3		4.8623	4	10	4.50921	14	9		4.16546	7	4	4.02372	8	4		0.941677	5	2	2.05871	5	2		3.06709	13	3	2.06149	14	3		1.51996	13	2	1.18898	13	2
	2.83166	9	3	0.995699	10	3		13.1507	4	10	15.5952	14	9		3.25319	7	4	2.12013	8	4		1.45286	5	2	1.70886	5	2		3.55448	13	3	1.97605	14	3		1.28015	13	2	2.34674	13	2
	1.49347	9	3	1.22948	10	3		4.73496	4	10	10.1619	14	9		2.40591	7	4	2.2931	8	4		0.973559	5	2	2.22328	5	2		3.80305	13	3	3.8954	14	3		1.3313	13	2	1.69568	13	2
	3.65935	9	3	0.832562	10	3		6.75523	4	10	26.6765	14	9		3.66888	7	4	3.08519	8	4		1.10058	5	2	1.71907	5	2		3.30444	13	3	8.27693	14	3		1.54742	13	2	1.45893	13	2
	2.2449	9	3	1.2174	10	3		6.57916	4	10	6.43936	15	9		3.61087	7	4	1.09629	9	4		1.11936	5	2	1.76864	5	2		4.01967	13	3	1.9519	14	3		1.4628	13	2	1.18774	13	2
	4.7816	9	3	1.1366	10	3		8.47929	4	10	6.29454	15	9		3.13817	7	4	2.00591	9	4		1.42886	5	2	1.94551	5	2		4.23806	13	3	11.0905	14	3		1.35112	13	2	0.944329	13	2
	2.8947	9	3	1.62266	10	3		9.99193	4	10	14.0057	15	9		1.80983	8	4	1.9158	9	4		1.54902	5	2	1.69359	5	2		4.26065	13	3	2.0541	14	3		1.19282	13	2	1.49724	13	2
	2.91356	9	3	1.84489	10	3		3.97539	5	10	39.8252	15	9		2.45075	8	4	1.87094	9	4		1.34246	5	2	2.01014	5	2		4.00104	13	3	7.99094	14	3		1.40044	13	2	1.49234	13	2
	3.04348	9	3	1.0929	10	3		7.42283	5	10	55.6729	15	9		2.25337	8	4	1.79039	9	4		1.09365	5	2	1.60484	5	2		3.81322	13	3	11.4485	14	3		1.23722	13	2	2.12509	13	2
	2.13755	9	3	0.913966	10	3		6.79383	5	10	6.27004	15	9		4.46043	8	4	1.60693	9	4		0.959695	5	2	1.48862	5	2		2.79104	14	3	9.27727	14	3		1.40721	13	2	1.54459	13	2
	2.77656	9	3	1.249	10	3		8.41813	5	10	1.96086	16	9		3.67293	8	4	2.50658	9	4		0.988249	5	2	1.39455	5	2		2.81147	14	3	12.1025	14	3		1.52998	13	2	1.63937	13	2
	2.26787	9	3	0.860248	10	3		6.25408	5	10	3.92933	16	9		1.25598	8	4	2.68846	9	4		1.80847	5	2	2.07101	5	2		3.00307	14	3	4.42607	14	3		1.40661	13	2	1.47452	13	2
	2.31149	9	3	1.17419	10	3		12.249	5	10	10.436	16	9		2.09542	8	4	4.8149	9	4		1.06613	5	2	1.90131	5	2		3.31075	14	3	6.01089	14	3		1.26068	13	2	1.68997	13	2
	3.52485	9	3	1.00696	10	3		4.54571	5	10	8.53382	16	9		2.01532	8	4	3.65529	9	4		1.84765	5	2	1.77223	5	2		5.25985	14	3	21.5329	14	3		1.46076	13	2	1.49983	13	2
	3.20081	10	3	1.41235	10	3		11.683	5	10	24.5734	16	9		1.74394	8	4	2.90929	9	4		2.73223	5	2	1.27136	5	2		3.35658	14	3	14.0554	14	3		1.53968	13	2	1.64952	13	2
	2.00727	10	3	1.16517	10	3		3.36513	5	10	5.2902	16	9		1.60905	8	4	3.59378	9	4		0.974743	5	2	1.80658	5	2		2.26761	14	3	1.87727	14	3		1.24973	13	2	1.74781	13	2
	1.22837	10	3	1.38558	10	3		5.26933	6	10	34.2316	16	9		1.69234	8	4	1.83153	9	4		1.21704	5	2	1.25004	5	2		2.27073	14	3	1.31258	14	3		1.51937	13	2	1.68292	13	2
	1.75486	10	3	1.30439	10	3		15.4274	6	10	2.99708	16	9		2.2618	8	4	2.67088	9	4		2.9067	5	2	1.5049	5	2		3.72784	14	3	2.32535	14	3		1.39659	13	2	2.38947	13	2
	2.0078	10	3	1.14236	10	3		2.37676	6	10	8.82683	16	9		1.9755	8	4	2.3131	9	4		1.75181	5	2	1.83121	5	2		3.04112	14	3	2.15154	14	3		1.39982	13	2	2.73051	13	2
	1.26461	10	3	1.41703	10	3		10.7835	6	10	24.6875	16	9		2.1197	8	4	4.5005	9	4		2.19559	5	2	1.30477	5	2		3.6274	14	3	2.16317	14	3		1.63877	13	2	6.42778	13	2
	1.62208	10	3	1.21342	10	3		14.2193	6	10	15.3888	17	9		1.81029	8	4	2.76515	9	4		1.44513	5	2	1.93601	5	2		3.95097	14	3	1.68697	14	3		1.27231	13	2	3.51943	13	2
	2.15625	10	3	1.48365	10	3		3.28486	7	10	1.79237	17	9		1.86955	8	4	3.78167	9	4		1.0387	5	2	1.69881	5	2		2.1671	14	3	3.4255	15	3		1.31035	13	2	2.1505	13	2
	2.04604	10	3	1.64421	10	3		2.60149	7	10	27.4637	17	9		2.2497	8	4	1.4456	9	4		0.968426	5	2	1.31054	5	2		3.79906	14	3	3.18002	15	3		1.06943	13	2	4.9455	13	2
	1.93639	10	3	1.88695	10	3		4.93109	7	10	40.2462	17	9		2.43656	8	4	2.34583	9	4		1.63374	5	2	1.72572	5	2		4.94237	14	3	3.76114	15	3		1.22665	13	2	13.177	14	2
	1.1745	10	3	1.52066	10	3		7.98261	7	10	1.97549	17	9		4.35783	8	4	4.96139	9	4		2.41332	5	2	2.18387	5	2		2.66707	14	3	2.5902	15	3		1.48406	13	2	6.34448	14	2
	2.30249	10	3	1.3755	10	3		5.58231	7	10	13.9726	17	9		3.15578	8	4	3.54911	9	4		2.62315	5	2	1.65068	5	2		4.06206	14	3	2.34318	15	3		1.17953	13	2	2.76528	14	2
	2.41369	10	3	1.34928	10	3		22.8829	7	10	16.4724	17	9		3.54576	8	4	3.73097	9	4		0.953504	5	2	1.54633	6	2		3.72816	14	3	2.17315	15	3		1.68932	13	2	8.97849	14	2
	2.17721	10	3	1.27895	10	3		25.2003	7	10	4.85617	18	9		3.2209	8	4	4.07463	9	4		1.22838	5	2	0.338728	6	2		4.45415	14	3	4.00312	15	3		1.64112	13	2	1.83872	14	2
	1.85226	10	3	1.52984	10	3		3.4121	8	10	7.40578	18	9		3.10653	8	4	5.27999	9	4		1.34202	5	2	1.19436	6	2		3.01659	14	3	2.18941	15	3		1.68767	13	2	2.12779	14	2
	2.11588	10	3	1.51977	10	3		4.15995	8	10	17.3604	18	9		4.07172	8	4	2.96734	9	4		1.13245	5	2	0.923479	6	2		4.78748	14	3	1.74983	15	3		1.48483	13	2	2.51959	14	2
	1.35035	10	3	1.58257	10	3		2.93929	8	10	29.5326	18	9		2.6422	8	4	3.46879	9	4		1.04185	5	2	1.1355	6	2		5.92414	14	3	2.34796	15	3		1.41158	13	2	3.16491	14	2
	1.33163	10	3	1.53781	10	3		9.61269	8	10	12.6713	18	9		2.23071	8	4	4.51135	9	4		0.744158	5	2	1.64912	6	2		6.09543	14	3	3.42631	15	3		2.19087	13	2	5.93947	14	2
	1.59597	10	3	1.77389	10	3		4.48932	8	10	49.7237	18	9		1.55732	8	4	3.02111	9	4		1.12106	5	2	1.68656	6	2		4.99618	14	3	2.42886	15	3		1.32983	13	2	4.19927	14	2
	1.18404	10	3	1.61184	10	3		9.31497	8	10	48.9204	19	9		2.08421	8	4	2.92458	9	4		0.929363	5	2	1.72072	6	2		3.4949	14	3	1.95994	15	3		1.38728	13	2	3.74941	14	2
	1.81537	10	3	1.72913	10	3		3.64007	8	10	20.5903	19	9		1.62054	8	4	2.59331	9	4		1.82278	6	2	1.48497	6	2		3.58686	14	3	3.35571	15	3		1.32378	13	2	5.02523	14	2
	1.38441	10	3	1.84025	10	3		4.5787	8	10	39.9353	19	9		3.10131	8	4	3.39654	9	4		2.02797	6	2	1.66821	6	2		3.20775	15	3	2.98117	15	3		1.53489	13	2	5.4	14	2
	1.41273	10	3	1.84167	10	3		3.84785	9	10	4.29187	20	9		2.85014	8	4	0.975831	10	4		1.00678	6	2	1.84899	6	2		3.69508	15	3	2.34874	15	3		1.46314	13	2	2.53302	14	2
	1.83629	10	3	2.06109	10	3		3.69311	9	10	17.4939	20	9		1.2235	9	4	3.27797	10	4		1.23615	6	2	1.77142	6	2		3.28357	15	3	3.94385	15	3		1.21867	13	2	3.95172	14	2
	2.03755	10	3	1.71015	10	3		6.76614	9	10	18.9397	20	9		1.3685	9	4	2.32022	10	4		1.9795	6	2	2.07912	6	2		3.33313	15	3	11.1676	15	3		1.68151	13	2	0.889527	14	2
	1.71267	10	3	1.53007	10	3		5.97517	9	10	4.18422	20	9		1.68358	9	4	1.70223	10	4		2.51865	6	2	1.43921	6	2		3.73765	15	3	2.94283	15	3		1.47383	14	2	4.67232	14	2
	1.80045	10	3	1.40277	10	3		5.46226	9	10	22.4134	20	9		1.97957	9	4	2.35915	10	4		1.84687	6	2	1.828	6	2		3.94193	15	3	2.72691	15	3		1.08905	14	2	1.22713	14	2
	1.62914	10	3	1.74845	10	3		10.1251	9	10	2.3797	20	9		2.98906	9	4	3.96785	10	4		2.29975	6	2	1.40874	6	2		3.82651	15	3	2.35899	15	3		1.54154	14	2	2.65435	14	2
	1.44903	10	3	1.64294	10	3		17.6651	9	10	11.8729	20	9		3.65375	9	4	2.59595	10	4		1.5551	6	2	1.60884	6	2		4.07684	15	3	2.01614	15	3		1.47285	14	2	1.76009	14	2
	2.25131	10	3	1.62652	10	3		4.92842	10	10	23.9032	20	9		2.59405	9	4	2.34029	10	4		2.47935	6	2	1.46636	6	2		3.40394	15	3	2.70578	15	3		1.24428	14	2	1.40706	14	2
	1.62271	10	3	1.52429	10	3		9.63002	10	10	2.24714	20	9		2.02674	9	4	3.1584	10	4		4.77176	6	2	0.823868	6	2		3.55071	15	3	5.40528	15	3		0.968704	14	2	1.46093	14	2
	2.03521	10	3	1.30621	10	3		14.5837	10	10	4.90984	0	10		0.77771	9	4	2.54381	10	4		2.59802	6	2	1.88809	6	2		3.41471	15	3	6.42936	15	3		0.842519	14	2	1.53385	14	2
	1.54962	10	3	1.04702	10	3		5.29595	10	10	6.82029	0	10		1.68554	9	4	3.20633	10	4		2.78941	6	2	2.56278	6	2		3.81499	15	3	5.32473	15	3		1.1434	14	2	1.51898	14	2
	2.16228	10	3	1.63525	10	3		2.22057	10	10	14.6002	0	10		4.11252	9	4	2.44965	10	4		3.28833	6	2	2.56695	6	2		3.4958	15	3	5.23125	15	3		0.803342	14	2	1.37545	14	2
	1.65266	10	3	1.60382	10	3		4.22638	10	10	10.2609	0	10		3.0936	9	4	4.72241	10	4		1.44118	6	2	2.3922	6	2		4.98064	15	3	4.46452	15	3		1.85666	14	2	1.41127	14	2
	1.86624	10	3	1.40562	10	3		9.41753	10	10	10.4497	0	10		2.06631	9	4	2.30713	10	4		1.62313	6	2	2.67086	6	2		3.77385	15	3	15.6195	15	3		1.54274	14	2	1.61185	14	2
	2.01678	10	3	1.362	10	3		15.2376	10	10	13.1313	0	10		2.64604	9	4	4.09505	10	4		3.27478	6	2	1.52091	6	2		3.39462	15	3	6.18367	15	3		1.55774	14	2	1.69038	14	2
	1.89863	10	3	1.35964	10	3		2.65455	11	10	2.43416	0	10		3.16159	9	4	2.72829	10	4		1.29166	6	2	1.71828	6	2		4.27625	15	3	1.95333	16	3		0.901825	14	2	0.948129	14	2
	1.30551	10	3	1.20594	10	3		4.95672	11	10	22.1071	0	10		2.77629	9	4	4.79025	10	4		2.27914	6	2	1.58118	6	2		6.16717	15	3	1.58344	16	3		0.810735	14	2	1.61087	14	2
	1.40528	10	3	0.840001	10	3		2.94707	11	10	5.0848	0	10		2.63155	9	4	1.74208	10	4		1.31288	6	2	1.89155	6	2		4.52826	15	3	2.50915	16	3		1.31587	14	2	1.87116	14	2
	1.42589	10	3	1.40453	10	3		9.46623	11	10	8.81823	0	10		2.97967	9	4	1.81669	10	4		1.5539	6	2	2.81868	6	2		3.88949	15	3	1.30975	16	3		0.901406	14	2	1.66485	14	2
	1.48293	10	3	1.08563	10	3		10.1099	11	10	2.8853	0	10		1.64415	9	4	3.87816	10	4		1.18908	6	2	2.28526	6	2		6.38556	15	3	2.01063	16	3		0.987848	14	2	1.56277	14	2
	1.69672	10	3	0.795319	11	3		14.1628	11	10	12.0478	0	10		2.51525	9	4	3.38155	10	4		2.12578	6	2	2.82389	6	2		3.34263	15	3	1.80552	16	3		1.18438	14	2	1.13932	14	2
	1.83713	10	3	0.52181	11	3		7.07052	11	10	5.99973	4	10		2.6915	9	4	2.93699	10	4		2.93013	6	2	1.49627	6	2		3.95813	15	3	1.75552	16	3		0.987439	14	2	0.921498	14	2
	1.51086	10	3	0.868279	11	3		3.80432	12	10	2.53651	4	10		1.90367	9	4	2.9358	10	4		1.50591	6	2	2.01712	6	2		4.32852	15	3	1.98123	16	3		1.71584	14	2	1.11361	14	2
	1.21061	10	3	0.820748	11	3		6.87674	12	10	8.84596	4	10		3.39382	9	4	1.78071	10	4		1.4615	6	2	2.10682	6	2		2.93923	15	3	2.97721	16	3		1.4243	14	2	1.32463	14	2
	1.67616	10	3	1.02585	11	3		2.17627	12	10	5.95031	4	10		2.73383	9	4	2.57154	10	4		1.04192	6	2	1.92692	6	2		4.78453	15	3	2.17993	16	3		1.16065	14	2	1.29936	14	2
	1.08694	10	3	1.05089	11	3		2.87815	12	10	33.9294	4	10		2.67454	9	4	4.26613	10	4		3.19241	6	2	2.05673	6	2		4.96542	15	3	2.09014	16	3		0.651436	14	2	1.53281	14	2
	1.56436	10	3	0.853092	11	3		18.6216	12	10	41.4876	4	10		2.34255	9	4	3.42735	10	4		1.25658	6	2	3.35148	6	2		4.30019	15	3	2.04105	16	3		1.04149	14	2	1.9578	14	2
	1.70395	10	3	0.960012	11	3		3.79948	12	10	8.09526	4	10		1.69341	9	4	1.41564	10	4		2.94418	6	2	2.0609	6	2		2.40695	15	3	2.37938	16	3		1.21772	14	2	2.10539	14	2
	1.67956	10	3	1.16151	11	3		8.64772	12	10	11.9007	4	10		1.91883	9	4	2.57331	10	4		1.96612	6	2	2.79728	6	2		7.81597	15	3	1.94636	16	3		1.19278	14	2	1.52348	14	2
	1.72242	10	3	1.65897	11	3		4.61943	12	10	3.33202	5	10		3.27247	9	4	4.00175	10	4		2.10337	6	2	1.47308	6	2		3.08891	15	3	2.66991	16	3		0.607784	14	2	1.80672	14	2
	2.14952	10	3	1.41551	11	3		3.1472	12	10	5.07925	5	10		3.93968	9	4	3.08774	10	4		3.94413	6	2	2.76533	6	2		2.7486	16	3	2.37472	16	3		1.16652	14	2	2.17535	14	2
	1.90519	10	3	1.38868	11	3		4.89839	13	10	2.1206	5	10		5.42951	9	4	2.06949	10	4		1.97197	6	2	2.70439	6	2		2.69038	16	3	4.45737	16	3		0.717567	14	2	1.77285	14	2
	1.35508	10	3	1.4054	11	3		6.60851	13	10	16.5737	5	10		2.02012	9	4	1.82553	10	4		2.52304	6	2	1.94689	6	2		3.43584	16	3	8.9377	16	3		0.992763	14	2	5.4	15	2
	1.48168	10	3	1.54163	11	3		6.16726	13	10	12.2281	5	10		2.01215	10	4	1.67476	11	4		1.75744	6	2	2.85661	6	2		2.59737	16	3	3.66885	16	3		1.11768	14	2	2.25103	15	2
	1.65877	10	3	2.2734	11	3		6.18829	13	10	7.47068	5	10		2.01131	10	4	1.16243	11	4		1.26479	6	2	1.40103	6	2		3.59172	16	3	2.9297	16	3		0.872376	14	2	2.59604	15	2
	1.50052	10	3	1.80969	11	3		3.67385	14	10	19.5449	5	10		2.34571	10	4	2.09259	11	4		2.13651	6	2	1.12171	6	2		3.48706	16	3	1.50247	16	3		1.22622	14	2	1.20244	15	2
	2.21932	11	3	1.48801	11	3		12.4435	14	10	7.72662	5	10		1.89448	10	4	3.47751	11	4		1.74581	6	2	3.30237	6	2		3.81172	16	3	1.73604	16	3		1.51417	14	2	1.38129	15	2
	1.81407	11	3	1.17608	11	3		5.26882	14	10	34.2311	5	10		2.56115	10	4	1.5663	11	4		4.55102	6	2	1.2646	7	2		3.22098	16	3	1.75925	16	3		1.08983	14	2	1.74272	15	2
	2.09453	11	3	1.9649	11	3		15.5286	14	10	4.79301	6	10		1.85135	10	4	2.34631	11	4		1.67337	6	2	1.33792	7	2		2.57233	16	3	2.84475	16	3		1.05307	14	2	1.52383	15	2
	1.18204	11	3	1.75602	11	3		11.9497	14	10	14.4343	6	10		3.63761	10	4	2.56036	11	4		2.29374	6	2	1.25107	7	2		2.40808	16	3	1.73564	16	3		1.10081	14	2	2.38415	15	2
	1.81738	11	3	2.11121	11	3		2.23348	14	10	52.3006	6	10		1.48143	10	4	2.72314	11	4		2.09906	6	2	1.41998	7	2		5.3445	16	3	1.61456	16	3		1.01308	14	2	1.19743	15	2
	2.50604	11	3	1.62158	11	3		4.75889	14	10	5.21158	6	10		2.98251	10	4	3.62252	11	4		1.33511	6	2	1.81418	7	2		3.59129	16	3	2.14306	16	3		1.7185	14	2	1.32529	15	2
	1.43027	11	3	1.51555	11	3		6.36401	14	10	10.1533	6	10		1.22029	10	4	3.44622	11	4		2.83054	6	2	1.24453	7	2		2.51062	16	3	4.95357	16	3		2.04696	14	2	1.30583	15	2
	0.692307	11	3	1.73302	11	3		3.00865	15	10	41.5254	6	10		2.00586	10	4	6.00744	11	4		4.56313	6	2	1.341	7	2		2.40437	16	3	2.05759	16	3		0.820396	14	2	2.54944	15	2
	1.25513	11	3	1.47664	11	3		3.73332	15	10	3.10706	7	10		3.77614	10	4	2.87932	11	4		4.76993	6	2	1.51309	7	2		3.29668	16	3	2.26851	16	3		1.4758	14	2	5.4	15	2
	1.17349	11	3	1.90317	11	3		9.5924	15	10	6.35493	7	10		2.10093	10	4	3.74371	11	4		2.75868	6	2	1.23302	7	2		4.06546	16	3	3.93334	16	3		1.1352	14	2	5.4	15	2
	1.71063	11	3	1.6491	11	3		5.29461	15	10	4.14953	7	10		6.01687	10	4	2.63703	11	4		1.88821	7	2	1.13068	7	2		3.55712	16	3	8.56789	16	3		1.21388	14	2	2.72465	15	2
	1.09092	11	3	1.86705	11	3		6.44209	15	10	20.4454	7	10		2.22413	10	4	4.54391	11	4		0.853407	7	2	1.17085	7	2		2.37891	16	3	14.5182	16	3		1.27125	14	2	0.928875	15	2
	1.69036	11	3	1.92593	11	3		7.66725	15	10	14.6707	7	10		1.8893	10	4	1.93077	11	4		0.912965	7	2	1.23648	7	2		3.36097	16	3	1.60811	16	3		1.01891	15	2	3.19117	15	2
	1.57281	11	3	1.02391	11	3		6.28608	15	10	12.1582	7	10		3.29244	10	4	2.89911	11	4		0.819239	7	2	1.33909	7	2		2.65342	16	3	1.91365	16	3		1.07411	15	2	1.71185	15	2
	1.83598	11	3	1.82916	11	3		3.79045	16	10	33.9772	7	10		3.9404	10	4	3.40751	11	4		1.72085	7	2	1.06048	7	2		2.58978	16	3	3.66778	16	3		1.08972	15	2	1.59266	15	2
	1.53492	11	3	1.54797	11	3		12.8741	16	10	3.20162	8	10		1.64603	10	4	3.18377	11	4		1.27328	7	2	1.44818	7	2		4.24983	16	3	1.62165	16	3		1.31322	15	2	1.59059	15	2
	1.88902	11	3	1.19295	11	3		4.41732	16	10	6.75673	8	10		2.08513	10	4	1.63146	11	4		0.835857	7	2	1.24071	7	2		2.50604	16	3	2.57944	16	3		1.24748	15	2	1.40103	15	2
	0.857035	11	3	1.71387	11	3		6.87995	16	10	15.2187	8	10		2.16817	10	4	3.25381	11	4		0.947765	7	2	1.91566	7	2		2.22947	16	3	2.41457	16	3		0.901281	15	2	1.52215	15	2
	2.11782	11	3	1.81096	11	3		13.1533	16	10	23.5177	8	10		3.64647	10	4	3.93016	11	4		1.04637	7	2	1.6925	7	2		4.84261	16	3	2.09377	16	3		1.17335	15	2	2.02071	15	2
	2.59395	11	3	2.01501	11	3		7.18669	16	10	21.696	8	10		4.66462	10	4	3.15914	11	4		1.01345	7	2	1.1842	7	2		5.69067	16	3	2.2165	16	3		1.33213	15	2	1.64103	15	2
	2.07853	11	3	1.45561	11	3		8.26768	16	10	16.3074	8	10		3.34803	10	4	2.99641	11	4		1.14416	7	2	1.1078	7	2		3.87224	16	3	1.74859	16	3		1.20768	15	2	0.804123	15	2
	2.50843	11	3	1.61417	11	3		6.71248	16	10	21.5815	8	10		1.86478	10	4	3.67275	11	4		2.37018	7	2	1.4818	7	2		2.91563	16	3	2.22486	17	3		1.38811	15	2	1.57603	15	2
	2.76789	11	3	1.43375	11	3		4.35594	16	10	3.48813	8	10		3.89363	10	4	4.68913	11	4		1.34744	7	2	1.93041	7	2		3.50904	16	3	1.57822	17	3		1.55287	15	2	1.07658	15	2
	2.01406	11	3	1.42752	11	3		2.67796	17	10	12.5429	8	10		3.36067	10	4	2.02425	11	4		1.08888	7	2	1.10915	7	2		3.99072	16	3	1.56952	17	3		1.0928	15	2	1.93873	15	2
	2.23718	11	3	1.42274	11	3		13.8421	17	10	5.68978	9	10		1.67659	10	4	3.94145	11	4		1.22311	7	2	1.37649	7	2		4.41308	16	3	2.02011	17	3		1.68722	15	2	1.73552	15	2
	1.92394	11	3	1.11756	11	3		22.3823	17	10	4.40409	9	10		1.77122	10	4	5.70727	11	4		0.995574	7	2	2.21518	7	2		2.90544	16	3	2.22347	17	3		2.18294	15	2	1.45822	15	2
	2.95068	11	3	1.21223	11	3		7.39553	17	10	6.52899	9	10		2.83984	10	4	2.05275	11	4		1.00991	7	2	1.53114	7	2		3.84528	16	3	1.22885	17	3		1.57733	15	2	1.50701	15	2
	2.19837	11	3	1.34804	11	3		10.5302	17	10	8.54654	9	10		1.1651	10	4	2.61285	11	4		1.18092	7	2	2.15736	7	2		4.16263	16	3	3.17711	17	3		1.48126	15	2	1.72398	15	2
	2.30788	11	3	1.2324	11	3		3.934	17	10	34.3532	9	10		3.24156	10	4	2.8111	11	4		1.67483	7	2	1.83651	7	2		4.55159	16	3	1.36975	17	3		1.47376	15	2	1.18591	15	2
	1.30303	11	3	1.32379	11	3		5.68597	17	10	2.90898	9	10		1.0943	10	4	2.07077	11	4		1.51101	7	2	1.32247	7	2		4.70554	16	3	1.23741	17	3		1.93986	15	2	2.21196	15	2
	1.8995	11	3	1.59312	11	3		3.71141	18	10	22.5143	9	10		1.17811	11	4	1.62576	12	4		1.19481	7	2	1.43142	7	2		6.12557	16	3	1.64904	17	3		1.07677	15	2	1.27615	15	2
	1.94676	11	3	1.30171	11	3		4.13798	18	10	3.56886	10	10		1.17921	11	4	3.09242	12	4		1.50218	7	2	1.7121	7	2		4.03173	16	3	1.68554	17	3		1.15154	15	2	1.18528	15	2
	1.54161	11	3	1.58639	11	3		10.7109	18	10	6.07104	10	10		1.94094	11	4	2.8645	12	4		0.855396	7	2	1.29214	7	2		3.46922	16	3	2.80798	17	3		1.51251	15	2	1.05157	15	2
	1.57047	11	3	1.70272	11	3		4.01909	18	10	39.7417	10	10		1.20612	11	4	3.76809	12	4		1.64897	7	2	2.11176	7	2		3.37385	16	3	3.29578	17	3		1.36686	15	2	1.15618	15	2
	1.4065	11	3	1.31645	11	3		3.48883	18	10	36.3579	10	10		1.53432	11	4	5.56079	12	4		1.18958	7	2	2.05197	7	2		3.14932	16	3	2.20337	17	3		1.63002	15	2	2.37924	15	2
	1.44203	11	3	1.15925	11	3		3.6217	18	10	4.97267	10	10		2.06049	11	4	4.01198	12	4		1.34926	7	2	1.42385	7	2		2.92324	16	3	1.67564	17	3		1.25428	15	2	1.84914	15	2
	1.42133	11	3	0.959005	11	3		8.03622	18	10	2.41463	10	10		2.34214	11	4	3.44461	12	4		2.62366	7	2	1.45019	7	2		4.75365	16	3	2.34638	17	3		1.25851	15	2	2.27413	15	2
	1.82148	11	3	1.17115	11	3		4.2133	18	10	12.8842	10	10		1.81371	11	4	4.95931	12	4		2.18907	7	2	1.27531	7	2		2.52176	17	3	2.37361	17	3		1.52179	15	2	2.46614	15	2
	1.2141	11	3	1.03258	11	3		5.53967	18	10	4.60426	10	10		3.07169	11	4	2.29534	12	4		2.4432	7	2	1.55195	7	2		2.55928	17	3	2.85911	17	3		1.9489	15	2	2.88872	15	2
	1.61258	11	3	1.17922	11	3		3.26899	18	10	6.38484	11	10		1.52978	11	4	2.94713	12	4		1.46457	7	2	1.82817	7	2		2.54336	17	3	9.97368	17	3		1.38293	15	2	1.21937	15	2
	1.56727	11	3	1.37255	11	3		3.72528	18	10	3.96485	11	10		2.75507	11	4	3.09764	12	4		2.13661	7	2	1.36163	7	2		2.52542	17	3	3.55749	17	3		1.59957	15	2	5.8123	16	2
	1.53138	11	3	1.8767	12	3		7.81145	19	10	5.58237	11	10		3.16994	11	4	3.03824	12	4		2.86487	7	2	1.58038	7	2		2.61981	17	3	4.4367	17	3		1.22339	15	2	4.4037	16	2
	1.66872	11	3	1.19946	12	3		5.34675	19	10	40.0363	11	10		1.93933	11	4	2.56184	12	4		1.30171	7	2	1.47571	7	2		2.56606	17	3	3.44065	17	3		1.53536	15	2	4.43386	16	2
	1.93111	11	3	1.65617	12	3		4.48955	19	10	27.6994	11	10		1.88853	11	4	3.84219	12	4		1.53191	7	2	1.84304	7	2		2.14098	17	3	3.35825	17	3		1.94524	15	2	1.25831	16	2
	1.37861	11	3	1.68489	12	3		9.91047	19	10	26.7559	11	10		1.32202	11	4	2.43947	12	4		1.16293	7	2	1.22537	7	2		2.80291	17	3	4.79763	17	3		1.45731	15	2	1.7173	16	2
	1.41709	11	3	1.68355	12	3		12.4576	19	10	14.6879	11	10		2.13428	11	4	3.18085	12	4		2.96173	7	2	1.38481	7	2		2.48916	17	3	3.3013	17	3		2.04945	15	2	2.56706	16	2
	1.78429	11	3	1.31694	12	3		2.52321	20	10	6.94051	12	10		2.03707	11	4	2.85068	12	4		1.42032	7	2	1.32663	7	2		2.53808	17	3	2.81087	17	3		1.5181	15	2	2.01577	16	2
	1.7591	11	3	1.24433	12	3		3.00828	20	10	7.2062	12	10		3.07497	11	4	3.93152	12	4		1.03224	7	2	1.33357	7	2		2.24132	17	3	2.66265	17	3		1.18152	15	2	2.23105	16	2
	1.40529	11	3	1.80634	12	3		3.26207	20	10	4.06303	12	10		2.44222	11	4	2.23826	12	4		0.971283	7	2	1.58225	7	2		2.51253	17	3	2.57824	17	3		1.09673	15	2	2.68214	16	2
	1.99765	11	3	1.88754	12	3		6.42546	20	10	4.12286	12	10		1.26791	11	4	2.36825	12	4		0.913518	7	2	1.67423	7	2		2.54573	17	3	2.41573	17	3		1.17934	15	2	3.73348	16	2
	2.0528	11	3	1.93671	12	3		8.14077	20	10	8.57299	12	10		2.01672	11	4	2.89405	12	4		0.942709	7	2	1.71214	7	2		3.09216	17	3	2.7235	17	3		1.67101	15	2	2.73024	16	2
	1.80981	11	3	2.13998	12	3		2.62543	20	10	42.3998	12	10		1.61054	11	4	2.30512	12	4		1.01151	7	2	2.09505	7	2		2.76339	17	3	3.47078	17	3		1.00916	15	2	1.59377	16	2
	1.35435	11	3	1.60905	12	3		8.01684	20	10	2.18072	12	10		3.83996	11	4	2.89863	12	4		1.0543	7	2	1.8329	7	2		2.18594	17	3	2.76991	17	3		1.92487	15	2	2.09994	16	2
	1.23201	11	3	2.64412	12	3		8.07642	20	10	2.92918	12	10		5.11481	11	4	1.16817	12	4		1.97301	7	2	1.68765	7	2		2.12104	17	3	8.53486	17	3		1.30916	15	2	3.58553	16	2
	1.38205	11	3	2.11111	12	3		5.45703	20	10	45.6144	12	10		3.55408	11	4	4.45043	12	4		1.2578	7	2	1.45567	7	2		2.65372	17	3	3.12719	17	3		1.86311	15	2	1.73835	16	2
	1.34079	11	3	2.8354	12	3		3.84872	20	10	3.00189	13	10		2.17297	11	4	2.19038	12	4		1.03917	7	2	1.56919	7	2		3.14411	17	3	2.16238	17	3		1.64327	15	2	3.30157	16	2
	1.58562	11	3	2.91876	12	3		9.59565	20	10	10.5495	13	10		1.593	11	4	3.35819	12	4		1.15975	7	2	1.35445	7	2		2.90013	17	3	2.70657	17	3		1.48484	15	2	2.44395	16	2
	1.19009	12	3	2.56171	12	3		3.7667	20	10	7.6751	13	10		2.06174	11	4	4.74708	12	4		0.899069	7	2	1.37669	7	2		2.98226	17	3	2.7818	17	3		0.620234	16	2	1.90604	16	2
	2.01065	12	3	1.96992	12	3		4.03465	20	10	8.78361	13	10		1.70717	11	4	4.11588	12	4		1.07344	7	2	1.73929	7	2		3.13434	17	3	2.58792	17	3		1.3255	16	2	1.29266	16	2
	2.25224	12	3	1.70076	12	3		3.59346	0	11	6.70566	14	10		4.4211	11	4	2.31542	12	4		0.955566	7	2	1.87434	7	2		2.90995	17	3	2.76475	17	3		0.981025	16	2	1.38621	16	2
	3.26784	12	3	2.51656	12	3		4.76136	0	11	16.7058	14	10		2.30743	11	4	1.88405	13	4		1.07086	7	2	0.331087	7	2		2.97282	17	3	2.42058	17	3		1.80594	16	2	2.238	16	2
	1.47663	12	3	2.52921	12	3		7.53688	0	11	23.4475	14	10		2.56014	11	4	1.75902	13	4		0.908164	7	2	1.90163	7	2		3.16134	17	3	5.47319	17	3		1.15953	16	2	0.54228	16	2
	2.3528	12	3	2.30079	12	3		4.03369	0	11	15.0703	14	10		1.31211	11	4	2.97324	13	4		2.4875	7	2	2.29807	7	2		3.60612	17	3	2.6218	17	3		0.829696	16	2	1.59512	16	2
	1.74028	12	3	2.27964	12	3		11.6768	0	11	16.0684	14	10		3.10891	11	4	2.48236	13	4		1.12735	7	2	1.74939	7	2		2.96129	17	3	2.95212	17	3		1.27094	16	2	1.40345	16	2
	2.41	12	3	2.39257	12	3		12.6927	0	11	24.5337	14	10		1.42681	12	4	3.11918	13	4		1.44556	7	2	2.04111	7	2		2.67365	17	3	3.63842	17	3		1.48817	16	2	1.06348	16	2
	2.32323	12	3	2.01601	12	3		3.5831	0	11	3.2783	14	10		1.7714	12	4	6.7453	13	4		1.31729	7	2	1.48123	7	2		2.65343	17	3	2.27299	17	3		2.03093	16	2	1.46145	16	2
	2.54316	12	3	1.81682	12	3		4.81082	0	11	2.33883	14	10		3.40771	12	4	1.9133	13	4		1.30246	7	2	1.86269	7	2		2.88064	17	3	9.25847	17	3		1.77163	16	2	1.6317	16	2
	3.02782	12	3	2.29852	12	3		13.9141	0	11	4.16532	15	10		2.72692	12	4	2.74011	13	4		1.32335	7	2	1.68956	7	2		3.17866	17	3	4.17301	17	3		2.18485	16	2	1.96424	16	2
	3.46666	12	3	2.69592	12	3		3.18537	4	11	7.53111	15	10		4.74933	12	4	0.157108	13	4		1.10531	7	2	1.76376	7	2		2.66314	17	3	3.03855	18	3		2.00556	16	2	3.31585	16	2
	2.55512	12	3	1.98459	12	3		11.5949	4	11	10.3371	15	10		2.56325	12	4	3.12407	13	4		2.49147	7	2	1.26437	7	2		2.6665	17	3	1.58013	18	3		1.47884	16	2	3.08644	16	2
	2.17886	12	3	2.80722	12	3		4.30247	4	11	18.9419	15	10		2.67144	12	4	7.16123	13	4		0.30035	7	2	0.989179	7	2		2.9118	17	3	2.35564	18	3		1.63964	16	2	1.21694	16	2
	2.86552	12	3	2.58869	12	3		3.02579	4	11	35.7175	15	10		2.80904	12	4	6.85698	13	4		1.40464	7	2	1.5475	7	2		3.14818	17	3	1.34759	18	3		2.54476	16	2	0.523545	16	2
	3.17483	12	3	2.66876	12	3		3.14095	4	11	31.8634	15	10		4.34752	12	4	5.55116	13	4		1.8013	7	2	1.23577	8	2		3.01388	17	3	1.60742	18	3		1.34564	16	2	3.62337	16	2
	3.06857	12	3	2.22869	12	3		8.96026	4	11	19.9773	15	10		1.59375	12	4	4.47252	13	4		0.649537	7	2	1.31129	8	2		3.46344	17	3	1.64802	18	3		2.0491	16	2	6.00293	16	2
	2.04567	12	3	1.60023	12	3		4.97319	4	11	3.1527	15	10		4.1352	12	4	6.03824	13	4		1.01706	7	2	1.154	8	2		2.90868	17	3	1.85168	18	3		1.3189	16	2	1.34937	16	2
	3.17978	12	3	1.69611	12	3		5.76279	4	11	2.89327	16	10		2.26779	12	4	2.4129	13	4		0.923122	7	2	1.25617	8	2		2.73561	17	3	1.5047	18	3		1.25715	16	2	1.54859	16	2
	1.87985	12	3	2.37487	12	3		15.0617	4	11	8.36689	16	10		3.68314	12	4	3.3698	13	4		1.76598	7	2	1.26635	8	2		3.06333	17	3	1.79826	18	3		1.39403	16	2	1.69454	16	2
	3.43807	12	3	2.99325	12	3		4.13069	5	11	18.5898	16	10		1.87525	12	4	3.02054	13	4		1.20254	7	2	1.05271	8	2		2.91014	17	3	2.5349	18	3		1.53115	16	2	1.58533	16	2
	3.34947	12	3	3.0982	12	3		10.2991	5	11	6.59936	16	10		2.58501	12	4	4.47743	13	4		2.09585	7	2	1.61617	8	2		3.77886	17	3	1.56781	18	3		1.24053	16	2	4.37269	16	2
	2.44739	12	3	0.556396	13	3		6.84191	5	11	11.7524	16	10		2.00798	12	4	2.72227	13	4		3.31279	7	2	1.11256	8	2		2.39548	17	3	2.36834	18	3		1.58308	16	2	3.67213	16	2
	2.3838	12	3	0.693103	13	3		2.8143	5	11	6.29525	16	10		2.92285	12	4	3.13494	13	4		1.74512	7	2	1.15776	8	2		3.26602	17	3	2.16706	18	3		1.32261	16	2	3.9511	16	2
	2.52715	12	3	1.01949	13	3		4.78117	5	11	3.84227	16	10		3.74231	12	4	3.55017	13	4		0.832981	7	2	1.21864	8	2		2.85768	17	3	2.55095	18	3		1.75802	16	2	0.744875	16	2
	2.85859	12	3	1.16949	13	3		9.30915	5	11	6.55891	16	10		1.51231	12	4	3.9485	13	4		1.89827	8	2	1.28712	8	2		2.67872	17	3	2.00168	18	3		2.05623	16	2	5.78308	16	2
	2.36273	12	3	0.667043	13	3		15.0782	5	11	3.2246	16	10		3.74215	12	4	3.58994	13	4		1.39751	8	2	1.02604	8	2		3.10074	17	3	1.55579	18	3		2.00767	16	2	1.2348	16	2
	3.35684	12	3	0.779366	13	3		4.97741	5	11	39.8409	16	10		3.1834	12	4	2.49086	13	4		1.34369	8	2	1.19012	8	2		4.00104	17	3	1.91911	18	3		1.85223	16	2	0.532444	17	2
	3.17813	12	3	0.785489	13	3		5.59738	5	11	3.0214	17	10		2.20191	12	4	3.38382	13	4		1.23467	8	2	1.44614	8	2		3.31526	18	3	1.70216	18	3		1.7801	16	2	3.24987	17	2
	2.77823	12	3	0.832861	13	3		8.60335	5	11	11.2076	17	10		3.489	12	4	2.9201	13	4		1.30276	8	2	1.27628	8	2		2.71571	18	3	2.00306	18	3		1.74995	16	2	1.25032	17	2
	2.64411	12	3	0.756358	13	3		4.9749	6	11	27.2043	17	10		4.06367	12	4	3.84628	13	4		1.50495	8	2	1.67938	8	2		2.97574	18	3	2.17606	18	3		1.32164	16	2	3.27734	17	2
	2.68958	12	3	0.747582	13	3		4.40475	6	11	30.8513	17	10		2.96428	12	4	2.26742	14	4		1.53817	8	2	1.50523	8	2		4.67166	18	3	8.61934	18	3		2.11925	16	2	2.06544	17	2
	2.57722	12	3	1.01193	13	3		9.12524	6	11	23.8549	17	10		2.31276	12	4	2.29717	14	4		1.06599	8	2	1.67107	8	2		2.87492	18	3	10.4537	18	3		1.51873	16	2	0.87134	17	2
	2.28078	12	3	1.20846	13	3		7.61962	6	11	5.67072	17	10		2.02743	12	4	1.94064	14	4		1.29619	8	2	1.67805	8	2		3.26082	18	3	7.43859	18	3		1.28009	16	2	1.17536	17	2
	2.09523	12	3	1.53101	13	3		25.6112	6	11	6.1148	17	10		3.18334	12	4	3.05738	14	4		0.912246	8	2	1.71417	8	2		3.07402	18	3	1.61151	18	3		1.46332	16	2	1.18808	17	2
	2.05812	12	3	1.15993	13	3		3.20441	7	11	4.18246	18	10		2.72642	12	4	3.95438	14	4		1.05436	8	2	1.77849	8	2		2.65834	18	3	1.46638	18	3		2.08232	16	2	3.23817	17	2
	2.18299	12	3	1.07377	13	3		12.6177	7	11	5.5196	18	10		1.68305	12	4	2.51385	14	4		1.12293	8	2	1.47276	8	2		2.53356	18	3	2.22716	18	3		1.73526	16	2	1.68552	17	2
	2.17064	12	3	0.992259	13	3		6.75711	7	11	10.4034	18	10		1.47283	13	4	3.52256	14	4		1.09455	8	2	1.37128	8	2		2.66408	18	3	3.97994	18	3		1.78746	16	2	1.66463	17	2
	2.62497	13	3	1.25692	13	3		16.8953	7	11	2.78465	18	10		2.90768	13	4	3.81769	14	4		1.40872	8	2	1.81392	8	2		4.8453	18	3	2.31517	18	3		1.44318	16	2	2.1578	17	2
	2.72859	13	3	2.16638	13	3		6.38657	7	11	17.7761	18	10		1.54216	13	4	2.75964	14	4		2.31566	8	2	1.7046	8	2		3.45376	18	3	2.89389	18	3		1.50964	16	2	1.70904	17	2
	1.20536	13	3	2.07583	13	3		12.5966	7	11	2.62488	18	10		3.76851	13	4	3.68788	14	4		1.92888	8	2	1.84032	8	2		2.96819	18	3	2.5311	18	3		2.58919	16	2	2.06105	17	2
	0.989417	13	3	2.16776	13	3		1.77682	7	11	5.23675	18	10		2.60183	13	4	3.22617	14	4		1.21958	8	2	1.31337	8	2		3.97768	18	3	2.47696	18	3		1.62897	16	2	2.54378	17	2
	1.41403	13	3	1.35152	13	3		10.865	7	11	11.7249	18	10		5.17872	13	4	1.35277	14	4		1.61557	8	2	1.38823	8	2		3.74302	18	3	2.4492	18	3		1.42034	16	2	1.65379	17	2
	1.20222	13	3	1.6577	13	3		5.67266	8	11	4.89593	18	10		1.89554	13	4	2.63841	14	4		1.32021	8	2	1.39031	8	2		3.16901	18	3	4.02356	18	3		1.44478	16	2	2.2142	17	2
	1.40516	13	3	3.38017	13	3		11.9388	8	11	12.6625	18	10		2.82827	13	4	2.3125	14	4		1.67725	8	2	1.17117	8	2		4.14454	18	3	5.09268	18	3		0.797878	17	2	1.50741	17	2
	1.64763	13	3	3.11238	13	3		7.24601	8	11	14.3637	18	10		0.268876	13	4	2.47373	14	4		1.27087	8	2	1.42981	8	2		2.84223	18	3	7.22936	18	3		0.120325	17	2	1.23393	17	2
	1.95361	13	3	1.96615	13	3		4.98841	8	11	8.12502	19	10		2.2829	13	4	2.61539	14	4		1.38584	8	2	1.54941	8	2		5.67767	18	3	2.94612	18	3		1.29897	17	2	1.4491	17	2
	1.05436	13	3	2.25865	13	3		5.59763	8	11	3.21496	19	10		3.63056	13	4	3.14405	14	4		2.39565	8	2	1.48824	8	2		3.57459	18	3	5.47915	18	3		1.29679	17	2	1.27842	17	2
	1.02348	13	3	2.85813	13	3		3.24387	8	11	13.4274	19	10		3.48879	13	4	3.70169	14	4		2.83904	8	2	1.5881	8	2		3.10031	18	3	3.42533	18	3		1.12923	17	2	0.944581	17	2
	1.33607	13	3	3.13057	13	3		3.18175	8	11	31.0386	19	10		2.15303	13	4	3.4688	14	4		2.17751	8	2	1.75706	8	2		2.38045	18	3	9.9239	18	3		1.10032	17	2	0.880101	17	2
	2.32905	13	3	2.01055	13	3		5.25239	8	11	33.5433	19	10		4.0456	13	4	2.68231	14	4		1.59065	8	2	1.22191	8	2		2.61188	18	3	1.62581	19	3		1.30309	17	2	1.01536	17	2
	1.96578	13	3	2.56455	13	3		4.11687	8	11	2.73626	20	10		1.89391	13	4	2.5356	14	4		1.39495	8	2	1.18678	8	2		3.87873	18	3	1.56429	19	3		1.15416	17	2	1.07531	17	2
	1.09322	13	3	4.22168	13	3		3.71419	8	11	3.10729	20	10		1.62871	13	4	2.39969	14	4		1.36792	8	2	0.814022	8	2		3.58994	18	3	1.5854	19	3		0.987263	17	2	1.79263	17	2
	1.40236	13	3	3.98036	13	3		5.77725	8	11	3.23282	20	10		2.07598	13	4	1.75012	14	4		1.51827	8	2	1.2931	8	2		3.65095	18	3	1.77067	19	3		1.48147	17	2	1.29598	17	2
	2.06279	13	3	3.35052	13	3		6.3424	9	11	4.10094	20	10		2.49892	13	4	1.76203	14	4		1.15696	8	2	1.81208	8	2		3.98481	18	3	2.86358	19	3		1.55641	17	2	2.49786	17	2
	1.75584	13	3	4.11061	13	3		11.632	9	11	9.27379	20	10		2.18259	13	4	2.27992	14	4		1.36584	8	2	1.32751	8	2		4.13675	18	3	1.56386	19	3		1.3568	17	2	1.43144	17	2
	3.22726	13	3	2.11135	13	3		9.71429	9	11	2.95451	20	10		4.18947	13	4	4.21058	14	4		1.41658	8	2	1.22653	8	2		3.25013	18	3	1.4399	19	3		1.45648	17	2	2.31638	17	2
	1.69128	13	3	2.20495	13	3		4.72395	9	11	14.688	20	10		3.06877	13	4	2.20791	14	4		1.20531	8	2	1.35653	8	2		3.24955	18	3	1.76529	19	3		1.26533	17	2	3.59092	17	2
	1.22312	13	3	2.85018	13	3		13.1686	9	11	18.5815	20	10		2.68972	13	4	5.38671	14	4		1.65065	8	2	1.52339	8	2		3.07255	18	3	1.16479	19	3		1.61891	17	2	1.46896	17	2
	2.00831	13	3	2.37812	13	3		7.90626	9	11	3.70037	20	10		2.31181	13	4	3.34245	14	4		1.13262	8	2	1.22239	8	2		3.21411	18	3	1.50297	19	3		1.4326	17	2	2.89194	17	2
	4.15253	13	3	1.73946	13	3		3.28828	9	11	5.04761	20	10		4.466	13	4	5.19583	14	4		1.97912	8	2	1.24382	8	2		3.29992	18	3	1.74849	19	3		2.01177	17	2	2.39974	17	2
	2.74844	13	3	1.97983	13	3		6.54054	9	11	7.55308	20	10		3.06821	13	4	3.65333	14	4		1.96485	8	2	0.487409	8	2		3.46384	18	3	1.99983	19	3		1.74637	17	2	4.50046	17	2
	3.59052	13	3	2.87346	13	3		5.04084	10	11	5.18601	20	10		2.01069	13	4	3.54126	14	4		1.72975	8	2	1.72928	8	2		3.1189	18	3	1.44536	19	3		1.50053	17	2	4.19009	17	2
	2.11962	13	3	1.43637	14	3		15.6161	10	11	5.25901	20	10		2.99385	13	4	0.72891	15	4		0.264912	8	2	1.30978	8	2		3.61705	18	3	2.54906	19	3		1.96961	17	2	6.20606	17	2
	3.64337	13	3	1.02913	14	3		12.8835	10	11	5.61051	0	11		4.35909	13	4	3.37383	15	4		1.45351	8	2	1.36157	8	2		3.55237	18	3	1.58894	19	3		1.58174	17	2	2.42366	17	2
	3.93522	13	3	1.08558	14	3		16.377	10	11	2.74302	0	11		2.12215	13	4	3.49077	15	4		1.7979	8	2	1.1978	8	2		4.45051	18	3	1.50424	19	3		1.76013	17	2	3.43341	17	2
	4.07707	13	3	1.25519	14	3		6.19459	10	11	6.95451	0	11		2.09393	14	4	5.30174	15	4		1.29959	8	2	1.26307	8	2		6.17767	18	3	1.58379	19	3		1.20213	17	2	8.8599	17	2
	4.24246	13	3	1.90984	14	3		5.0212	10	11	12.3281	0	11		2.95664	14	4	3.541	15	4		1.57674	8	2	1.62001	8	2		2.96073	18	3	2.32812	19	3		1.2371	17	2	2.45957	17	2
	4.05862	13	3	1.97542	14	3		3.77233	10	11	10.0984	0	11		1.73282	14	4	2.34265	15	4		1.73633	8	2	1.46655	8	2		2.64451	19	3	1.56843	19	3		1.45056	17	2	14.0989	17	2
	3.26459	13	3	1.3686	14	3		9.00354	11	11	17.6648	0	11		3.17525	14	4	3.96674	15	4		1.67656	8	2	1.37959	8	2		2.60167	19	3	2.6608	19	3		1.31599	17	2	1.0015	17	2
	3.50745	13	3	1.48233	14	3		9.78491	11	11	7.6994	0	11		1.86033	14	4	3.93152	15	4		1.53349	8	2	1.27464	8	2		2.28355	19	3	2.2403	19	3		0.995031	17	2	3.14951	17	2
	2.71361	13	3	1.47184	14	3		3.91817	11	11	33.0456	0	11		2.70017	14	4	4.71808	15	4		2.03256	8	2	1.43078	8	2		2.61654	19	3	1.46671	19	3		1.44624	17	2	1.28762	17	2
	4.2852	13	3	1.46144	14	3		2.48448	11	11	3.48191	0	11		3.46096	14	4	2.99907	15	4		2.82878	8	2	1.2801	8	2		2.85998	19	3	4.8744	19	3		0.992647	17	2	1.29885	17	2
	2.12645	13	3	1.35361	14	3		30.6007	11	11	9.317	0	11		3.06144	14	4	4.76795	15	4		1.88447	8	2	1.26579	8	2		2.53259	19	3	14.7793	19	3		1.00505	17	2	1.14384	18	2
	2.53727	13	3	1.69237	14	3		4.62367	11	11	4.97111	4	11		2.66093	14	4	3.23074	15	4		1.28684	8	2	1.19393	8	2		2.47501	19	3	14.2005	19	3		1.52083	17	2	1.48197	18	2
	1.95204	13	3	1.55497	14	3		3.5734	12	11	6.28713	4	11		2.07876	14	4	2.91417	15	4		1.40663	8	2	1.15003	8	2		2.29726	19	3	1.72696	19	3		1.08424	17	2	0.955205	18	2
	1.92945	13	3	1.24016	14	3		16.8012	12	11	21.0319	4	11		2.45385	14	4	3.0952	15	4		1.76782	8	2	1.16793	8	2		2.42094	19	3	1.86976	19	3		1.38918	17	2	1.32148	18	2
	2.80304	13	3	0.995496	14	3		7.64675	12	11	3.31709	4	11		1.00179	14	4	2.97583	15	4		1.36588	8	2	1.25633	8	2		2.57666	19	3	2.00393	19	3		1.27009	17	2	2.20524	18	2
	3.55121	13	3	1.29219	14	3		6.14719	12	11	4.88674	4	11		2.83614	14	4	4.50276	15	4		1.23843	8	2	1.19381	8	2		3.36624	19	3	2.18769	19	3		1.09386	17	2	1.94608	18	2
	2.02956	13	3	0.840828	14	3		12.3	12	11	5.97502	4	11		3.57812	14	4	4.248	15	4		1.86885	8	2	1.56727	8	2		2.57679	19	3	6.34717	19	3		1.09442	17	2	2.29184	18	2
	2.09645	14	3	1.53552	14	3		3.81109	13	11	16.3367	4	11		3.83928	14	4	4.07621	15	4		1.2123	8	2	1.07598	8	2		2.83937	19	3	5.68624	19	3		1.38313	17	2	1.82958	18	2
	1.95376	14	3	1.56071	14	3		5.05119	13	11	23.719	4	11		0.982504	14	4	5.60749	15	4		1.81298	8	2	1.11742	8	2		3.18949	19	3	3.89221	19	3		2.31431	17	2	1.73988	18	2
	1.66164	14	3	1.50945	14	3		11.478	13	11	16.2173	4	11		2.22552	14	4	4.79095	15	4		1.5874	8	2	1.17663	8	2		3.54208	19	3	17.0722	19	3		1.67202	17	2	2.02836	18	2
	1.73199	14	3	1.7136	14	3		15.5362	13	11	2.8845	5	11		3.21521	14	4	4.06091	15	4		1.6448	8	2	1.43101	8	2		3.88037	19	3	9.45639	19	3		1.47388	17	2	0.443862	18	2
	1.33604	14	3	1.75	14	3		10.2194	13	11	9.84418	5	11		4.17462	14	4	6.87219	15	4		2.40366	8	2	1.41239	8	2		3.44723	19	3	2.55969	19	3		1.63548	17	2	2.49844	18	2
	2.26459	14	3	1.99506	14	3		3.7261	14	11	21.9545	5	11		3.18744	14	4	6.02703	15	4		1.22815	8	2	1.19813	8	2		2.64173	19	3	1.71241	19	3		2.02326	17	2	1.52456	18	2
	2.30407	14	3	1.60283	14	3		7.04298	14	11	4.77183	5	11		2.95125	14	4	4.54473	15	4		2.26903	8	2	1.55627	9	2		3.46699	19	3	1.93687	19	3		1.41341	17	2	2.93384	18	2
	1.75303	14	3	1.50581	14	3		9.38642	14	11	4.8109	5	11		1.97235	14	4	2.99069	15	4		1.55255	8	2	1.34557	9	2		4.64636	19	3	1.58448	19	3		1.61386	17	2	3.52763	18	2
	2.26689	14	3	1.55108	14	3		8.46243	14	11	6.66792	5	11		1.91563	14	4	2.34108	15	4		2.0062	8	2	1.2925	9	2		3.89662	19	3	2.15802	19	3		1.17572	17	2	1.91936	18	2
	1.99668	14	3	1.32359	14	3		22.0104	14	11	14.9839	5	11		1.85437	14	4	1.13534	16	4		3.49034	8	2	1.42193	9	2		2.51811	19	3	1.92397	20	3		1.46789	17	2	1.45325	18	2
	2.29082	14	3	1.61816	14	3		10.4776	14	11	10.3256	5	11		2.16964	14	4	1.47022	16	4		2.03764	8	2	1.38012	9	2		2.73994	19	3	1.94636	20	3		1.69173	17	2	1.25104	18	2
	2.52107	14	3	1.58779	14	3		11.1165	15	11	5.66727	5	11		2.86793	14	4	1.36026	16	4		1.45507	8	2	1.10493	9	2		3.33581	19	3	1.824	20	3		0.939475	18	2	2.96254	18	2
	2.04982	14	3	1.76018	14	3		5.29319	15	11	16.629	5	11		1.83786	14	4	1.81156	16	4		1.57107	8	2	1.24098	9	2		4.47774	19	3	1.7686	20	3		1.30869	18	2	1.61274	18	2
	2.37383	14	3	1.7506	14	3		5.04266	15	11	4.42629	6	11		3.68233	14	4	1.75266	16	4		1.72582	8	2	1.31719	9	2		3.84024	19	3	2.55959	20	3		1.08238	18	2	2.22323	18	2
	1.63143	14	3	1.8287	14	3		7.16853	15	11	3.26532	6	11		1.93841	14	4	2.35119	16	4		1.11305	8	2	0.93681	9	2		5.00533	19	3	3.06375	20	3		1.14936	18	2	1.1675	18	2
	1.78694	14	3	1.74103	14	3		14.1929	15	11	4.58311	6	11		3.23707	14	4	3.06896	16	4		1.3898	8	2	1.24351	9	2		4.62662	19	3	2.48495	20	3		0.773208	18	2	1.4046	18	2
	1.72556	14	3	1.14501	14	3		21.5951	15	11	74.6384	6	11		2.31183	14	4	2.61913	16	4		2.00879	9	2	1.3127	9	2		4.08618	19	3	2.63448	20	3		1.00579	18	2	3.53752	18	2
	1.56139	14	3	1.26578	14	3		13.163	15	11	28.6771	6	11		3.70675	14	4	2.87959	16	4		1.51311	9	2	1.46847	9	2		3.35032	19	3	2.84919	20	3		1.36302	18	2	3.56778	18	2
	1.62654	14	3	1.97498	14	3		3.52616	16	11	5.53301	7	11		3.60492	15	4	3.34071	16	4		1.36828	9	2	1.03079	9	2		2.61281	19	3	1.55752	20	3		2.2741	18	2	2.64975	18	2
	0.882983	14	3	1.55439	14	3		5.73268	16	11	4.37928	7	11		0.150228	15	4	3.05771	16	4		1.15491	9	2	1.67453	9	2		3.69595	19	3	2.16268	20	3		1.49538	18	2	1.81278	18	2
	2.06336	14	3	1.26217	14	3		2.42359	16	11	19.1538	7	11		3.17975	15	4	1.98912	16	4		1.38281	9	2	1.56056	9	2		3.74119	19	3	1.34053	20	3		1.14926	18	2	2.11526	18	2
	2.10804	14	3	1.30061	14	3		8.75939	16	11	14.3488	7	11		5.00157	15	4	1.72733	16	4		1.12441	9	2	1.41282	9	2		3.60949	19	3	1.60414	20	3		1.32264	18	2	1.54251	18	2
	2.07803	14	3	1.21556	14	3		4.21434	16	11	36.4965	7	11		1.37969	15	4	3.77412	16	4		1.27779	9	2	1.46447	9	2		3.33874	19	3	1.45913	20	3		0.526823	18	2	2.14145	18	2
	1.40281	14	3	1.42211	14	3		7.16569	16	11	4.66405	7	11		2.71685	15	4	2.03592	16	4		1.14918	9	2	1.85813	9	2		6.98597	19	3	1.6327	20	3		0.985379	18	2	1.78626	18	2
	1.63485	14	3	1.83932	14	3		4.77892	16	11	8.74722	7	11		1.70359	15	4	2.39408	16	4		1.8709	9	2	1.74908	9	2		3.63118	19	3	1.58522	20	3		0.901583	18	2	2.03915	18	2
	1.64078	14	3	1.80901	14	3		9.07361	16	11	7.97299	7	11		3.07939	15	4	2.07881	16	4		1.31767	9	2	2.04504	9	2		2.49806	19	3	2.88587	20	3		0.932616	18	2	1.97441	18	2
	1.58755	14	3	1.82237	14	3		9.29795	16	11	6.04268	8	11		4.82991	15	4	2.72446	16	4		2.05165	9	2	1.62871	9	2		3.47271	19	3	1.50032	20	3		2.29066	18	2	1.84657	18	2
	2.06271	14	3	1.6551	14	3		2.73042	16	11	7.67145	8	11		2.88372	15	4	1.74842	16	4		1.29842	9	2	1.52296	9	2		3.63877	19	3	1.55896	20	3		1.07266	18	2	1.58131	18	2
	1.59236	14	3	1.97681	14	3		9.79911	16	11	20.9527	8	11		2.70447	15	4	0.938561	16	4		1.99792	9	2	1.85548	9	2		2.84646	20	3	1.8062	20	3		1.1785	18	2	1.97555	18	2
	1.26217	14	3	1.62274	14	3		7.75933	16	11	19.3073	8	11		3.43661	15	4	1.57337	16	4		4.3649	9	2	1.3341	9	2		3.50874	20	3	2.33478	20	3		1.98644	18	2	4.18333	18	2
	2.01434	14	3	1.50083	14	3		2.71951	17	11	11.7532	8	11		1.5076	15	4	3.31532	16	4		2.1101	9	2	1.36873	9	2		2.61154	20	3	3.94155	20	3		1.25678	18	2	3.27875	18	2
	1.60466	14	3	1.54818	14	3		10.3629	17	11	8.6336	8	11		2.61767	15	4	3.71009	16	4		1.33555	9	2	1.36826	9	2		2.75007	20	3	16.2324	20	3		1.60324	18	2	6.19261	18	2
	1.75339	14	3	1.89124	14	3		5.55585	17	11	20.5793	8	11		4.42367	15	4	1.84773	16	4		1.47972	9	2	1.7584	9	2		2.71361	20	3	2.53443	20	3		2.39382	18	2	6.93095	18	2
	1.32962	14	3	1.50955	14	3		11.0721	17	11	2.69298	8	11		3.49149	15	4	2.79463	16	4		2.16915	9	2	1.40682	9	2		2.76892	20	3	2.85926	20	3		1.12312	18	2	4.24501	18	2
	1.67116	14	3	1.49437	14	3		8.05673	17	11	5.41996	8	11		4.57195	15	4	3.40396	16	4		3.33299	9	2	1.48914	9	2		3.31606	20	3	1.61454	20	3		1.03395	18	2	3.68322	18	2
	1.95179	14	3	1.35317	14	3		5.10131	17	11	7.64279	8	11		1.60594	15	4	2.67501	16	4		3.61669	9	2	1.40928	9	2		3.12095	20	3	3.59179	20	3		1.49627	18	2	3.90399	18	2
	1.9522	14	3	1.28221	14	3		4.117	17	11	4.73852	8	11		3.25689	15	4	2.50285	16	4		1.53502	9	2	1.27841	9	2		3.34743	20	3	3.16645	20	3		2.00863	18	2	5.63183	18	2
	1.6879	14	3	1.45059	14	3		1.95741	17	11	5.18403	9	11		2.29293	15	4	4.63923	16	4		2.02941	9	2	1.39183	9	2		3.36662	20	3	1.57106	20	3		2.11479	18	2	1.99093	18	2
	1.76125	14	3	1.10765	15	3		3.37224	17	11	11.6681	9	11		2.06986	15	4	2.46431	16	4		1.1114	9	2	1.13231	9	2		2.30136	20	3	2.75235	20	3		1.68781	18	2	5.4	19	2
	1.65899	14	3	2.01169	15	3		5.72326	17	11	14.4973	9	11		2.88994	15	4	3.52239	16	4		1.94527	9	2	1.44833	9	2		3.66518	20	3	2.9723	20	3		2.36605	18	2	3.72805	19	2
	1.36194	14	3	1.01618	15	3		3.15313	17	11	13.5878	9	11		6.26253	15	4	0.991223	16	4		1.7733	9	2	1.18915	9	2		2.45426	20	3	2.62535	20	3		1.44931	18	2	1.16171	19	2
	1.50309	14	3	1.69126	15	3		2.17367	18	11	14.6513	9	11		4.8451	15	4	5.78561	16	4		1.37304	9	2	1.89342	9	2		2.88613	20	3	8.69745	20	3		1.16627	18	2	0.997504	19	2
	1.76743	14	3	2.46288	15	3		2.64927	18	11	19.4702	9	11		1.9	15	4	5.89842	16	4		1.25399	9	2	1.60397	9	2		3.10704	20	3	1.59227	20	3		1.6687	18	2	0.527991	19	2
	1.56994	14	3	2.10035	15	3		15.136	18	11	13.7879	9	11		2.27507	15	4	1.55004	16	4		1.568	9	2	1.1964	9	2		3.30681	20	3	2.38792	20	3		1.77339	18	2	1.58694	19	2
	1.79916	14	3	2.35185	15	3		11.031	18	11	8.76784	9	11		1.66453	16	4	2.58318	16	4		1.25486	9	2	1.63834	9	2		3.05839	20	3	1.71332	20	3		1.5677	18	2	1.78009	19	2
	1.6428	14	3	2.3705	15	3		13.8364	18	11	11.592	9	11		1.44863	16	4	2.88183	17	4		1.17793	9	2	1.8861	9	2		3.54375	20	3	2.47586	20	3		1.67041	18	2	1.53861	19	2
	1.71192	14	3	2.59737	15	3		4.71416	18	11	5.34066	10	11		1.98982	16	4	0.572469	17	4		1.24044	9	2	1.59178	9	2		2.38371	20	3	2.32759	20	3		1.41832	18	2	1.74827	19	2
	1.61375	14	3	2.10272	15	3		13.7845	18	11	9.20539	10	11		2.00898	16	4	5.27115	17	4		1.30933	9	2	1.82226	9	2		2.79468	20	3	3.36585	20	3		2.86141	18	2	1.85809	19	2
	1.60161	14	3	1.80159	15	3		2.92766	19	11	31.1024	10	11		1.74856	16	4	4.63025	17	4		1.91924	9	2	1.2884	9	2		3.14078	20	3	2.01511	20	3		1.6222	18	2	1.80294	19	2
	1.54934	14	3	2.20569	15	3		26.4311	19	11	11.7005	10	11		2.79065	16	4	3.78214	17	4		1.29703	9	2	1.6924	9	2		2.53503	20	3	2.24593	20	3		1.13243	18	2	3.08869	19	2
	1.45652	14	3	1.60458	15	3		14.1403	19	11	20.8344	10	11		1.63368	16	4	2.69038	17	4		1.53908	9	2	1.54382	9	2		3.66108	20	3	3.61929	20	3		1.24064	18	2	3.21139	19	2
	1.30336	14	3	1.76457	15	3		5.52773	19	11	28.0169	10	11		1.5037	16	4	3.02851	17	4		1.86388	9	2	1.55549	9	2		5.87524	20	3	3.39345	20	3		1.49671	18	2	0.839505	19	2
	1.42092	14	3	2.07117	15	3		3.32721	20	11	3.23475	10	11		2.09302	16	4	3.02249	17	4		1.97505	9	2	1.35719	9	2		3.34362	20	3	1.98535	20	3		1.08306	18	2	1.15364	19	2
	1.11904	14	3	1.7306	15	3		5.4703	20	11	3.43013	10	11		3.18258	16	4	3.43939	17	4		1.56628	9	2	1.83505	9	2		3.5801	20	3	3.55964	20	3		1.16041	18	2	1.1813	19	2
	1.89359	14	3	1.53738	15	3		6.43878	20	11	14.2552	11	11		2.41689	16	4	1.48838	17	4		1.81332	9	2	1.40397	9	2		3.41909	20	3	3.37354	20	3		1.34704	18	2	2.17078	19	2
	1.06488	15	3	1.3116	15	3		25.2206	20	11	14.1264	11	11		2.47306	16	4	3.43587	17	4		1.66852	9	2	1.34026	9	2		3.66344	20	3					1.70432	18	2	1.37903	19	2
	3.11043	15	3	1.78182	15	3		24.7058	20	11	7.91332	11	11		2.40597	16	4	3.10066	17	4		1.86811	9	2	1.66386	9	2		1.86543	20	3					1.23616	18	2	1.06296	19	2
	2.3486	15	3	1.89511	15	3		3.70305	0	12	27.121	11	11		2.23117	16	4	3.98495	17	4		1.92143	9	2	1.43951	9	2		3.34156	20	3					0.953224	19	2	2.28509	19	2
	1.97535	15	3	1.35156	15	3		4.09227	0	12	7.34642	11	11		1.52665	16	4	2.7603	17	4		1.55778	9	2	1.3942	9	2		4.3118	20	3					0.956326	19	2	6.39386	19	2
	3.06371	15	3	2.21094	15	3		10.3628	0	12	21.2597	11	11		2.1751	16	4	4.4565	17	4		1.82543	9	2	1.78932	9	2		2.8608	20	3					0.917991	19	2	11.7955	19	2
	2.58673	15	3	2.05236	15	3		3.98716	0	12	10.4097	12	11		1.88696	16	4	3.75804	17	4		1.68252	9	2	1.10578	9	2		3.76534	20	3					1.3595	19	2	4.04409	19	2
	2.4384	15	3	1.75441	15	3		2.56767	0	12	13.6646	12	11		1.86392	16	4	4.68924	17	4		1.0032	9	2	1.35893	9	2		4.31233	20	3					1.16143	19	2	5.4	19	2
	2.71475	15	3	1.77932	15	3		1.81804	0	12	18.1693	12	11		0.987468	16	4	1.49497	17	4		1.55925	9	2	1.38177	9	2		3.44763	20	3					1.24758	19	2	4.18275	19	2
	2.55615	15	3	2.33539	15	3		4.64467	0	12	21.057	12	11		2.45485	16	4	2.76851	17	4		2.81551	9	2	1.32876	9	2		4.02866	20	3					1.19758	19	2	3.20119	19	2
	2.22376	15	3	1.41124	15	3		4.81916	0	12	25.3072	12	11		3.98744	16	4	3.39805	17	4		1.56781	9	2	1.4992	9	2		3.89124	20	3					1.07495	19	2	1.55157	19	2
	1.89737	15	3	1.39155	15	3		8.171	0	12	3.33513	13	11		1.99221	16	4	2.79028	17	4		1.91815	9	2	2.05899	9	2		4.0191	20	3					1.03091	19	2	3.90623	19	2
	2.21446	15	3	1.34778	15	3		3.60999	0	12	2.92764	13	11		2.33351	16	4	2.88227	17	4		1.21559	9	2	1.54083	9	2		3.3787	20	3					0.949806	19	2	1.66441	19	2
	2.21771	15	3	1.3959	15	3		4.33824	0	12	11.6585	13	11		3.29698	16	4	2.68436	17	4		1.48836	9	2	2.02041	9	2		4.26466	20	3					0.907375	19	2	1.3093	19	2
	2.02113	15	3	1.39492	15	3		14.5346	0	12	17.8293	13	11		2.55908	16	4	3.37753	17	4		2.08099	9	2	1.60118	10	2		2.76363	20	3					1.39969	19	2	5.81459	19	2
	2.78012	15	3	1.81489	15	3		2.40254	4	12	31.8734	13	11		2.77499	16	4	3.26396	17	4		1.04516	9	2	1.18615	10	2		3.85044	20	3					1.41166	19	2	1.68793	19	2
	1.62277	15	3	2.31167	15	3		5.72925	4	12	10.6044	14	11		1.97031	16	4	3.34189	17	4		2.14931	9	2	1.41747	10	2		3.81441	20	3					1.82412	19	2	1.49069	19	2
	2.2282	15	3	1.90511	15	3		2.80479	4	12	5.07856	14	11		1.80465	16	4	2.17616	17	4		2.76314	9	2	1.61128	10	2		3.90608	20	3					1.93851	19	2	2.44028	19	2
	1.96737	15	3	1.97608	15	3		9.54632	4	12	15.5539	14	11		2.73575	16	4	5.02902	17	4		5.06867	9	2	1.33469	10	2		2.18216	20	3					1.53196	19	2	1.97252	19	2
	2.19926	15	3	1.80202	15	3		4.23286	4	12	31.8181	14	11		3.26276	16	4	3.28617	17	4		1.71291	9	2	1.58877	10	2		2.76444	20	3					1.44938	19	2	1.56076	19	2
	1.81361	15	3	1.23245	15	3		9.16307	4	12	13.8233	14	11		2.24394	16	4	5.30123	17	4		1.63656	9	2	1.23605	10	2									1.91102	19	2	1.8159	19	2
	2.08478	15	3	1.84657	15	3		3.11916	4	12	37.4018	14	11		1.76009	16	4	2.0794	18	4		1.74202	9	2	1.22363	10	2									1.26721	19	2	1.19248	19	2
	2.53828	15	3	1.5438	15	3		9.55259	4	12	7.23421	15	11		1.76504	16	4	2.13716	18	4		1.76359	9	2	1.47026	10	2									1.21219	19	2	1.05637	19	2
	2.42052	15	3	1.2192	15	3		2.34078	4	12	13.6388	15	11		3.83771	16	4	3.49921	18	4		1.75755	9	2	1.01868	10	2									2.37555	19	2	7.59859	20	2
	1.96807	15	3	1.01557	15	3		2.49424	4	12	12.3087	15	11		1.27494	16	4	3.3627	18	4		2.26156	9	2	1.24722	10	2									1.54301	19	2	3.87126	20	2
	2.75619	15	3	1.16042	15	3		2.09321	4	12	5.41592	15	11		1.95805	16	4	5.56827	18	4		2.37356	10	2	1.63387	10	2									1.73413	19	2	1.0434	20	2
	1.68898	15	3	1.20761	15	3		9.56574	4	12	14.2502	15	11		3.81954	16	4	3.77653	18	4		1.02644	10	2	1.12779	10	2									1.02815	19	2	6.60501	20	2
	1.79187	15	3	1.33862	15	3		5.38905	5	12	35.5477	15	11		1.81623	17	4	4.19007	18	4		0.947725	10	2	1.47638	10	2									1.32542	19	2	6.20738	20	2
	2.06727	15	3	1.18382	15	3		7.20928	5	12	11.8768	15	11		2.0392	17	4	4.32652	18	4		0.822188	10	2	1.30677	10	2									1.13072	19	2	8.54314	20	2
	2.08727	15	3	1.27912	15	3		11.0909	5	12	3.68939	16	11		0.139775	17	4	3.51208	18	4		0.930137	10	2	1.31603	10	2									1.21575	19	2	3.14902	20	2
	1.63808	15	3	1.3307	15	3		13.8125	5	12	5.10882	16	11		2.84168	17	4	4.53446	18	4		0.805377	10	2	1.57151	10	2									1.35388	19	2	1.8826	20	2
	1.6079	15	3	1.37297	15	3		9.37435	5	12	4.60464	16	11		2.91642	17	4	4.01118	18	4		0.990915	10	2	1.45731	10	2									1.39109	19	2	1.90746	20	2
	1.90938	15	3	0.737641	16	3		15.1437	5	12	3.43575	16	11		1.93	17	4	3.74941	18	4		1.28937	10	2	1.16642	10	2									1.57564	19	2	3.5438	20	2
	2.28167	15	3	1.29015	16	3		4.08635	6	12	7.75943	16	11		2.86454	17	4	5.23224	18	4		1.11297	10	2	1.3885	10	2									1.16125	19	2	6.75671	20	2
	2.21722	15	3	1.08198	16	3		20.9483	6	12	6.44443	16	11		2.06429	17	4	1.98577	18	4		1.21569	10	2	1.55101	10	2									1.18239	19	2	4.78964	20	2
	1.90614	15	3	1.15692	16	3		5.55934	6	12	7.33808	16	11		2.28124	17	4	3.09247	18	4		1.05146	10	2	1.18954	10	2									0.968281	19	2	1.38993	20	2
	1.79614	15	3	1.08873	16	3		16.0424	6	12	9.91065	16	11		3.18964	17	4	6.21889	18	4		1.35315	10	2	1.21981	10	2									1.29768	19	2	1.77794	20	2
	1.51111	15	3	0.893383	16	3		11.4623	6	12	10.8327	16	11		3.0843	17	4	4.37052	18	4		1.20731	10	2	1.40745	10	2									1.16447	19	2	1.0934	20	2
	1.58478	15	3	1.80689	16	3		5.94267	6	12	19.1667	16	11		4.14515	17	4	3.87647	18	4		1.50187	10	2	1.8563	10	2									1.686	19	2	1.66926	20	2
	1.54778	15	3	1.2224	16	3		23.0767	6	12	6.34799	16	11		3.47901	17	4	7.42052	18	4		1.02032	10	2	1.6648	10	2									1.19043	19	2	0.950829	20	2
	2.03727	15	3	0.92154	16	3		7.88919	6	12	4.38054	16	11		3.75783	17	4	2.44067	18	4		1.10154	10	2	2.09078	10	2									1.39318	19	2	1.13995	20	2
	1.6167	15	3	1.47966	16	3		4.909	7	12	13.8327	16	11		2.39399	17	4	3.64048	18	4		1.1263	10	2	1.57712	10	2									1.2017	19	2	2.15507	20	2
	1.6708	15	3	1.05694	16	3		3.6272	7	12	4.03324	17	11		3.81888	17	4	3.46886	18	4		1.29493	10	2	1.28194	10	2									0.694548	20	2	0.903921	20	2
	1.7296	15	3	1.24493	16	3		2.72032	7	12	9.54682	17	11		2.58839	17	4	3.20069	18	4		1.5937	10	2	1.29352	10	2									0.953385	20	2	1.2759	20	2
	1.68293	15	3	1.16783	16	3		8.01216	7	12	10.1078	17	11		1.51553	17	4	1.6669	18	4		1.39948	10	2	1.28305	10	2									0.965254	20	2	1.54997	20	2
	1.46697	15	3	1.33924	16	3		12.4341	7	12	13.2806	17	11		2.07986	17	4	3.3068	18	4		1.01926	10	2	1.27154	10	2									0.870691	20	2	1.30064	20	2
	1.54235	15	3	1.26354	16	3		19.4161	7	12	17.653	17	11		2.06209	17	4	2.96365	18	4		1.20232	10	2	1.26949	10	2									1.05913	20	2	3.3553	20	2
	1.41157	15	3	0.899525	16	3		3.41038	7	12	7.23839	17	11		1.68054	17	4	1.43854	19	4		1.49279	10	2	1.21543	10	2									1.28566	20	2	1.94633	20	2
	1.57524	15	3	1.36135	16	3		10.594	7	12	4.25543	17	11		3.02886	17	4	2.05136	19	4		1.87225	10	2	1.22918	10	2									1.36653	20	2	1.69436	20	2
	3.24054	16	3	1.12156	16	3		4.22367	8	12	29.5374	17	11		2.72737	17	4	2.82012	19	4		1.4165	10	2	1.42132	10	2									1.27609	20	2	1.71224	20	2
	1.89726	16	3	1.28983	16	3		6.4448	8	12	2.77369	17	11		2.27767	17	4	3.59495	19	4		1.23635	10	2	1.17471	10	2									1.02692	20	2	1.27058	20	2
	1.4638	16	3	1.50142	16	3		3.56093	8	12	4.63573	17	11		2.13336	17	4	1.51566	19	4		1.42065	10	2	1.37295	10	2									0.856174	20	2	1.19637	20	2
	1.75093	16	3	1.4992	16	3		3.17723	8	12	7.74717	17	11		2.81052	17	4	4.05301	19	4		1.74945	10	2	1.36471	10	2									1.0517	20	2	1.21132	20	2
	2.11946	16	3	1.6974	16	3		8.81571	8	12	4.71833	17	11		3.09493	17	4	2.12298	19	4		1.3554	10	2	1.84581	10	2									1.18471	20	2	0.921662	20	2
	1.91141	16	3	1.40645	16	3		2.23415	8	12	5.36826	18	11		3.63318	17	4	3.51689	19	4		1.60271	10	2	1.16273	10	2									0.767553	20	2	1.04335	20	2
	1.8917	16	3	1.80547	16	3		4.32797	8	12	3.10041	18	11		3.27395	17	4	5.40843	19	4		1.6268	10	2	1.78752	10	2									1.6136	20	2	1.10015	20	2
	2.40359	16	3	2.05681	16	3		5.35437	8	12	12.8278	18	11		3.33767	17	4	2.08773	19	4		1.06298	10	2	1.69061	10	2									1.55676	20	2	1.30363	20	2
	2.0197	16	3	1.53677	16	3		4.67162	8	12	19.1257	18	11		1.37764	18	4	2.90858	19	4		1.79105	10	2	1.34853	10	2									1.49256	20	2	0.942369	20	2
	1.50845	16	3	1.54094	16	3		2.83889	8	12	26.7807	18	11		3.28056	18	4	2.19883	19	4		1.38358	10	2	1.53563	10	2									1.11788	20	2	0.938614	20	2
	2.09694	16	3	1.34028	16	3		4.62244	8	12	36.3716	18	11		2.91	18	4	2.55025	19	4		1.29956	10	2	2.42928	10	2									1.38219	20	2	1.64225	20	2
	1.78307	16	3	1.29129	16	3		6.25813	8	12	5.46304	18	11		2.71585	18	4	3.41149	19	4		0.93006	10	2	1.48146	10	2									1.48248	20	2	2.77767	20	2
	1.59559	16	3	1.18703	16	3		2.84413	8	12	5.67437	19	11		3.51163	18	4	2.7844	19	4		1.03611	10	2	2.19049	10	2									1.33963	20	2	1.56982	20	2
	1.59557	16	3	1.07329	16	3		7.87571	8	12	18.0069	19	11		2.28135	18	4	2.4494	19	4		1.03426	10	2	1.73059	10	2									1.3389	20	2	1.69985	20	2
	1.32312	16	3	1.59782	16	3		5.40078	9	12	15.4089	19	11		3.90202	18	4	1.7289	19	4		1.54416	10	2	1.40475	10	2									1.38458	20	2	5.1101	20	2
	1.26404	16	3	1.15441	16	3		9.89893	9	12	75.379	19	11		3.35239	18	4	3.55334	19	4		3.21208	10	2	1.77894	10	2									1.53011	20	2	2.1578	20	2
	2.30538	16	3	1.20357	16	3		13.8017	9	12	5.57797	19	11		2.04075	18	4	2.99592	19	4		1.42665	10	2	1.54364	10	2									1.25286	20	2	6.2489	20	2
	2.11681	16	3	1.35944	16	3		9.21144	9	12	3.4914	20	11		1.90657	18	4	5.68615	19	4		1.00375	10	2	2.1041	10	2									1.30933	20	2	7.99415	20	2
	2.01887	16	3	0.865223	16	3		7.89012	9	12	5.12753	20	11		2.80548	18	4	3.87843	19	4		0.940114	10	2	2.47533	10	2									1.6371	20	2	3.63338	4	3
	1.84621	16	3	1.17094	16	3		3.70047	9	12	32.3274	20	11		2.84452	18	4	3.13646	19	4		2.18512	10	2	1.71926	10	2									1.60642	20	2	1.78755	4	3
	1.40603	16	3	0.942513	16	3		7.65678	9	12	30.9381	20	11		3.90687	18	4	2.52819	19	4		0.966276	10	2	1.56066	10	2									0.92495	20	2	3.27226	4	3
	0.914301	16	3	1.40579	16	3		6.39773	9	12	24.4351	20	11		2.27102	18	4	2.22921	19	4		1.44069	10	2	1.48226	10	2									1.13768	20	2	1.67203	4	3
	1.3738	16	3	1.26035	16	3		4.33879	10	12	3.86054	0	12		1.76872	18	4	4.25072	19	4		1.47165	10	2	1.8407	10	2									1.56227	20	2	5.31851	4	3
	1.70057	16	3	1.52751	16	3		4.7671	10	12	5.17502	0	12		2.43283	18	4	2.58784	19	4		1.42006	10	2	1.79915	10	2									1.03847	20	2	3.50994	4	3
	2.202	16	3	0.980628	16	3		10.5215	10	12	13.5579	0	12		2.96629	18	4	5.86653	19	4		2.07836	10	2	1.18721	10	2									1.19368	20	2	1.70941	4	3
	1.84619	16	3	1.13103	16	3		5.81007	10	12	3.62363	0	12		3.2168	18	4	2.83266	19	4		1.5327	10	2	1.65972	10	2									1.40066	20	2	5.6107	4	3
	1.30324	16	3	1.07983	16	3		5.35213	10	12	2.3859	0	12		4.75649	18	4	2.68139	19	4		2.87759	10	2	1.41792	10	2									1.12965	20	2	3.18231	4	3
	1.0886	16	3	1.45407	16	3		3.93435	10	12	6.68807	0	12		3.54494	18	4	2.41691	19	4		3.10957	10	2	2.96639	10	2									0.840511	20	2	6.03998	4	3
	2.63431	16	3	1.43799	16	3		2.92835	10	12	3.09551	0	12		5.76207	18	4	3.12394	19	4		1.82988	10	2	1.95278	10	2									1.13003	20	2	2.61283	4	3
	1.83543	16	3	1.45861	16	3		10.7111	10	12	7.12158	0	12		4.12061	18	4	1.43819	20	4		3.58124	10	2	1.60016	10	2									1.08064	20	2	4.23595	4	3
	1.38148	16	3	1.21426	16	3		2.13141	11	12	19.5833	0	12		3.8244	18	4	1.59279	20	4		1.41311	10	2	1.75332	10	2									0.904061	20	2	6.05302	4	3
	0.852478	16	3	1.3198	16	3		4.67543	11	12	22.5339	0	12		3.96244	18	4	2.1075	20	4		1.15888	10	2	1.79248	10	2									1.04172	20	2	4.27475	4	3
	1.80668	16	3	1.0582	16	3		14.0661	11	12	2.86062	0	12		1.97625	18	4	2.14771	20	4		1.35111	10	2	1.40867	11	2									1.41429	20	2	6.37103	4	3
	1.43296	16	3	1.39467	16	3		7.08347	11	12	19.0303	0	12		2.06309	18	4	3.99005	20	4		3.54709	10	2	1.44363	11	2									1.39059	20	2	4.74988	4	3
	1.39158	16	3	1.41672	16	3		7.22949	11	12	3.60725	4	12		1.94757	19	4	5.68461	20	4		2.422	10	2	1.44337	11	2									2.0265	20	2	1.75427	4	3
	1.36114	16	3	0.935043	16	3		13.825	11	12	3.8686	4	12		2.22734	19	4	2.25923	20	4		2.61398	10	2	1.67146	11	2									1.60426	20	2	1.57916	4	3
	1.80012	16	3	0.915389	16	3		8.20329	11	12	6.82904	4	12		2.65145	19	4	4.4931	20	4		3.36017	10	2	1.15945	11	2									1.20378	20	2	1.4176	4	3
	1.27058	16	3	1.23112	16	3		3.47808	12	12	8.11324	4	12		2.37622	19	4	6.56288	20	4		2.12755	10	2	0.972772	11	2									1.30348	20	2	2.49198	4	3
	1.77212	16	3	0.96578	16	3		3.06789	12	12	5.56252	4	12		3.7734	19	4	4.25011	20	4		1.36192	10	2	1.32468	11	2									0.623203	4	3	2.91891	4	3
	1.53265	16	3	1.70156	16	3		2.47947	12	12	14.7911	4	12		3.05928	19	4	4.88352	20	4		2.15126	10	2	1.51521	11	2									1.10945	4	3	2.14931	4	3
	1.52838	16	3	1.67406	16	3		6.58045	12	12	12.7747	4	12		2.3143	19	4	3.41972	20	4		1.10915	10	2	1.47777	11	2									1.30106	4	3	1.12856	4	3
	1.29717	16	3	1.37408	16	3		5.11151	12	12	13.4395	4	12		2.34991	19	4	2.86068	20	4		1.31939	10	2	1.32285	11	2									1.16565	4	3	6.95303	4	3
	2.30255	16	3	1.62107	16	3		4.81543	12	12	5.11537	4	12		2.98552	19	4	5.27343	20	4		1.26936	10	2	1.7839	11	2									1.13173	4	3	8.20849	4	3
	1.09552	16	3	1.39506	16	3		3.94532	12	12	6.77902	4	12		1.81433	19	4	1.71087	20	4		1.97139	11	2	1.65276	11	2									1.14709	4	3	2.16639	4	3
	1.35522	16	3	1.05528	17	3		3.33522	12	12	3.80526	4	12		1.12958	19	4	2.57985	20	4		1.38712	11	2	1.29736	11	2									1.484	4	3	1.88041	4	3
	1.08039	16	3	1.01275	17	3		3.51797	12	12	6.18132	4	12		2.72605	19	4	4.5481	20	4		1.51076	11	2	1.47642	11	2									1.50646	4	3	3.07519	4	3
	1.25371	16	3	1.04237	17	3		6.60106	12	12	20.9592	4	12		1.96543	19	4	3.86794	20	4		1.47579	11	2	1.38516	11	2									1.81185	4	3	1.8074	4	3
	2.01852	16	3	1.58116	17	3		17.2027	12	12	5.1437	5	12		2.50002	19	4	3.03367	20	4		1.46786	11	2	1.6157	11	2									1.24636	4	3	2.15311	4	3
	1.19386	16	3	1.73963	17	3		8.88166	13	12	7.10969	5	12		3.79189	19	4	2.37835	20	4		1.94735	11	2	1.77497	11	2									2.30655	4	3	3.31901	4	3
	1.58546	16	3	1.38356	17	3		6.73963	13	12	7.85657	5	12		2.75982	19	4	2.95913	20	4		1.20469	11	2	1.29648	11	2									1.33985	4	3	1.512	4	3
	0.992577	16	3	1.78588	17	3		3.02979	13	12	20.593	5	12		1.64411	19	4	5.54207	20	4		1.42646	11	2	1.9629	11	2									1.12611	4	3	2.28109	4	3
	1.48153	16	3	1.56001	17	3		7.00134	13	12	29.3024	5	12		4.6439	19	4	3.48335	20	4		1.34412	11	2	1.21429	11	2									1.23652	4	3	1.65419	4	3
	1.47019	16	3	1.27924	17	3		3.66998	13	12	42.3981	5	12		4.25966	19	4	2.05348	20	4		1.66567	11	2	1.81815	11	2									1.46011	4	3	1.88775	4	3
	1.67095	16	3	1.23598	17	3		7.20007	13	12	2.6019	6	12		2.24594	19	4	2.3897	20	4		1.58695	11	2	2.12685	11	2									1.39379	4	3	1.57685	4	3
	1.66883	16	3	1.369	17	3		1.53403	13	12	9.51918	6	12		2.89964	19	4	2.3001	20	4		1.49101	11	2	1.23566	11	2									1.46485	4	3	1.70702	4	3
	1.37628	16	3	1.24519	17	3		2.20741	13	12	2.51561	6	12		2.68528	19	4	2.25657	20	4		1.36641	11	2	1.83512	11	2									1.37358	4	3	2.41436	4	3
	1.88533	16	3	1.94456	17	3		2.59902	13	12	8.57404	6	12		1.3786	19	4	4.73964	20	4		1.54234	11	2	1.70446	11	2									1.39357	4	3	3.63555	5	3
	1.27347	16	3	1.96891	17	3		3.67989	13	12	29.014	6	12		1.55801	19	4	2.10323	0	5		1.08652	11	2	1.43175	11	2									1.28995	4	3	1.17847	5	3
	1.67505	16	3	1.50983	17	3		8.16961	13	12	11.8733	6	12		3.28253	19	4	4.00534	0	5		1.46798	11	2	1.20087	11	2									1.05462	4	3	1.41314	5	3
	2.35928	16	3	1.77835	17	3		2.78901	13	12	8.13074	6	12		5.39566	19	4	2.40246	0	5		1.26097	11	2	1.80926	11	2									1.45432	4	3	2.47018	5	3
	2.03372	16	3	1.43525	17	3		11.2289	13	12	7.84711	6	12		1.12749	19	4	5.87481	0	5		1.23624	11	2	1.60258	11	2									1.41515	4	3	5.04677	5	3
	1.91453	17	3	1.86278	17	3		5.28848	14	12	4.25849	7	12		2.51565	19	4	5.4577	0	5		1.24895	11	2	1.6373	11	2									1.04545	4	3	5.13885	5	3
	1.74341	17	3	1.63949	17	3		4.71146	14	12	4.97605	7	12		1.69109	19	4	8.16848	0	5		2.30694	11	2	1.3788	11	2									1.90888	4	3	1.49672	5	3
	1.15762	17	3	1.68772	17	3		8.57442	14	12	6.71847	7	12		1.84217	19	4	12.6182	0	5		1.97951	11	2	1.26939	11	2									1.12125	4	3	3.04322	5	3
	1.56659	17	3	1.46038	17	3		8.63395	14	12	6.5437	7	12		2.54945	19	4	4.63306	0	5		2.12288	11	2	1.47857	11	2									1.26419	4	3	4.71648	5	3
	1.4782	17	3	1.6286	17	3		5.82349	14	12	37.1655	7	12		2.50461	19	4	5.9311	0	5		3.55848	11	2	1.7429	11	2									1.2642	4	3	1.69715	5	3
	2.33653	17	3	1.88871	17	3		10.0102	14	12	35.5673	7	12		1.52119	20	4	5.5144	0	5		1.54672	11	2	1.595	11	2									1.4655	4	3	2.90806	5	3
	2.00853	17	3	1.76788	17	3		8.69485	15	12	2.28955	7	12		2.81545	20	4	4.02432	0	5		1.61172	11	2	1.81306	11	2									1.3138	4	3	7.88666	5	3
	2.19987	17	3	1.47025	17	3		8.52382	15	12	8.48618	7	12		1.10301	20	4	2.93105	0	5		1.75027	11	2	1.20151	11	2									1.43105	4	3	3.65781	5	3
	2.60024	17	3	1.92426	17	3		21.4165	15	12	4.47632	8	12		2.70638	20	4	7.08916	0	5		1.72146	11	2	1.98642	11	2									1.48036	4	3	2.94088	5	3
	2.13108	17	3	2.12348	17	3		2.82588	15	12	7.56819	8	12		2.42582	20	4	6.31888	0	5		1.28462	11	2	1.3903	11	2									1.30918	4	3	1.98202	5	3
	1.88591	17	3	1.80502	17	3		10.9944	15	12	14.2745	8	12		3.70218	20	4	1.45568	0	5		1.9613	11	2	1.27379	11	2									1.89646	4	3	5.60314	5	3
	2.26019	17	3	1.81457	17	3		4.34862	15	12	7.81635	8	12		2.83087	20	4	7.08614	0	5		2.1646	11	2	2.28558	11	2									1.59438	4	3	2.00312	5	3
	2.2384	17	3	1.62299	17	3		3.32995	15	12	5.53227	8	12		1.33607	20	4	1.44178	0	5		1.53401	11	2	1.57925	11	2									1.40188	4	3	0.698808	5	3
	2.06027	17	3	1.69875	17	3		4.06372	15	12	2.92419	8	12		2.96991	20	4	3.66469	0	5		1.13677	11	2	1.85985	11	2									1.40644	4	3	2.07971	5	3
	2.78151	17	3	1.45657	17	3		6.58868	15	12	7.3738	8	12		1.33317	20	4	6.89104	0	5		1.53112	11	2	1.33186	11	2									1.41115	4	3	1.60713	5	3
	1.31188	17	3	1.67443	17	3		3.51684	16	12	25.3735	8	12		2.34668	20	4	4.44143	0	5		1.37949	11	2	2.10427	11	2									1.48501	4	3	1.22758	5	3
	2.19812	17	3	1.72254	17	3		2.72714	16	12	3.14066	8	12		2.46114	20	4	2.02734	0	5		1.52105	11	2	1.78039	11	2									0.518554	5	3	1.79959	5	3
	2.23901	17	3	1.71107	17	3		4.1301	16	12	4.70375	8	12		2.79296	20	4	1.03135	4	5		1.36884	11	2	2.42572	11	2									0.888147	5	3	1.63545	5	3
	1.81188	17	3	1.79697	17	3		7.49082	16	12	5.15275	8	12		3.51214	20	4	2.17207	4	5		1.8229	11	2	1.73285	11	2									1.07136	5	3	1.34033	5	3
	1.84365	17	3	1.87741	17	3		11.4351	16	12	6.3681	8	12		1.73176	20	4	2.75893	4	5		1.98991	11	2	3.27077	11	2									1.03267	5	3	1.82544	5	3
	1.88605	17	3	1.72685	17	3		3.20979	16	12	4.66974	8	12		2.66214	20	4	3.33791	4	5		1.43575	11	2	1.98516	11	2									1.16973	5	3	1.52451	5	3
	2.35287	17	3	1.40355	17	3		20.0142	16	12	11.3577	8	12		2.20253	20	4	3.21689	4	5		1.92262	11	2	2.95186	11	2									0.969093	5	3	1.93866	5	3
	2.28767	17	3	1.26661	17	3		3.51534	16	12	14.0231	9	12		4.13686	20	4	6.27412	4	5		3.59669	11	2	1.65905	11	2									1.34842	5	3	2.14221	5	3
	2.38666	17	3	1.72142	17	3		6.26521	16	12	18.3611	9	12		2.37254	20	4	5.28712	4	5		1.34557	11	2	1.43136	11	2									1.13853	5	3	2.24764	5	3
	1.59794	17	3	1.14574	17	3		4.67574	16	12	8.31098	9	12		3.68933	20	4	4.27808	4	5		2.81332	11	2	1.73009	11	2									1.00218	5	3	1.92965	5	3
	1.49471	17	3	1.48655	17	3		5.89445	17	12	25.8264	9	12		2.95087	20	4	6.61779	4	5		1.32725	11	2	1.20368	11	2									1.56186	5	3	1.41235	5	3
	2.12172	17	3	1.17375	17	3		6.31083	17	12	10.4565	9	12		4.44553	20	4	5.976	4	5		2.79877	11	2	1.35256	11	2									1.08907	5	3	2.15407	5	3
	2.41399	17	3	2.41964	17	3		10.1544	17	12	4.91231	9	12		3.65682	20	4	4.77278	4	5		2.07842	11	2	1.64857	11	2									1.75249	5	3	3.04261	5	3
	2.35196	17	3	1.80432	17	3		10.0731	17	12	7.71437	9	12		5.18183	20	4	5.99096	4	5		2.18449	11	2	0.963182	11	2									1.14497	5	3	1.23263	5	3
	2.52229	17	3	1.55039	17	3		2.99829	17	12	6.02396	9	12		2.23179	20	4	3.17485	4	5		2.24464	11	2	1.12812	11	2									0.774672	5	3	2.28311	5	3
	2.34383	17	3	1.58364	17	3		26.1567	17	12	10.4039	10	12		6.27301	20	4	6.04871	4	5		2.04289	11	2	2.11944	11	2									1.42571	5	3	1.89776	5	3
	1.99917	17	3	2.19747	17	3		4.79612	18	12	8.32232	10	12		2.1224	20	4	6.77566	4	5		1.59952	11	2	1.06392	12	2									1.49894	5	3	2.40569	5	3
	1.66847	17	3	1.53311	17	3		15.5446	18	12	14.3422	10	12		2.13076	20	4	1.75523	4	5		5.09226	11	2	1.42173	12	2									1.49339	5	3	4.38394	5	3
	1.76663	17	3	0.732813	18	3		22.7695	18	12	27.8802	10	12		2.13687	20	4	6.62379	4	5		2.07894	11	2	1.69779	12	2									1.39555	5	3	2.1825	5	3
	1.85794	17	3	1.01247	18	3		16.4116	18	12	9.99191	10	12		1.16065	0	5	2.6915	4	5		1.25993	11	2	1.35044	12	2									0.908094	5	3	3.77669	5	3
	1.4669	17	3	1.0636	18	3		17.5375	19	12	20.7544	10	12		2.56517	0	5	3.18969	4	5		1.26313	11	2	1.51285	12	2									1.2106	5	3	5.012	5	3
	1.45251	17	3	1.46202	18	3		10.9119	19	12	22.612	10	12		5.15008	0	5	5.46928	4	5		1.63669	11	2	1.35963	12	2									0.906396	5	3	6.76789	5	3
	1.94511	17	3	1.00111	18	3		6.76124	19	12	6.56866	10	12		2.32669	0	5	6.34503	4	5		1.24298	11	2	2.09156	12	2									1.2761	5	3	4.75474	5	3
	1.94807	17	3	1.07174	18	3		4.3792	19	12	3.42641	11	12		5.36905	0	5	4.33447	4	5		2.31322	11	2	1.52074	12	2									1.26244	5	3	4.4494	6	3
	1.7188	17	3	1.06433	18	3		2.59537	20	12	3.31626	11	12		4.56919	0	5	6.7084	4	5		2.88349	11	2	1.42362	12	2									1.07059	5	3	1.10295	6	3
	2.01162	17	3	0.79591	18	3		4.89045	20	12	19.0065	11	12		4.84369	0	5	0.998065	5	5		1.45155	11	2	1.44227	12	2									0.849926	5	3	1.09609	6	3
	1.86283	17	3	0.42297	18	3		7.30865	20	12	13.7685	11	12		2.27273	0	5	2.50161	5	5		1.39566	11	2	1.33465	12	2									1.00989	5	3	0.954092	6	3
	2.02696	17	3	0.979274	18	3		9.66686	20	12	52.2703	11	12		8.85725	0	5	5.07432	5	5		2.46024	12	2	1.53637	12	2									1.34087	5	3	1.23974	6	3
	1.29483	17	3	1.12322	18	3		4.48861	0	13	13.0117	11	12		2.5424	0	5	1.78548	5	5		1.54211	12	2	1.79255	12	2									1.47006	5	3	3.22133	6	3
	1.87565	17	3	1.06915	18	3		5.20059	0	13	11.9508	11	12		0.944247	0	5	5.46337	5	5		1.13295	12	2	1.48039	12	2									1.25629	5	3	1.18689	6	3
	1.60845	17	3	0.931442	18	3		6.93988	0	13	2.3846	12	12		2.95692	0	5	2.10841	5	5		1.32221	12	2	1.39228	12	2									1.38097	5	3	1.30361	6	3
	2.12285	17	3	1.09526	18	3		5.87712	0	13	5.1298	12	12		2.26317	0	5	3.91259	5	5		1.69417	12	2	1.53795	12	2									1.41099	5	3	1.89669	6	3
	1.59426	17	3	1.54833	18	3		8.55172	0	13	5.8311	12	12		2.24649	0	5	5.82182	5	5		1.5221	12	2	1.67075	12	2									1.13541	5	3	1.04995	6	3
	2.31843	17	3	1.19614	18	3		4.68763	0	13	3.45396	12	12		1.44145	0	5	10.3169	5	5		1.44645	12	2	1.86528	12	2									1.04339	5	3	1.19525	6	3
	1.84361	17	3	1.44017	18	3		6.42437	0	13	26.7451	12	12		3.01769	0	5	6.05783	5	5		1.53555	12	2	1.41305	12	2									1.19757	5	3	1.1515	6	3
	1.94911	18	3	1.594	18	3		8.11763	0	13	4.05755	12	12		1.86054	0	5	2.80552	5	5		1.56292	12	2	1.46553	12	2									1.16633	5	3	3.9778	6	3
	2.01015	18	3	0.947052	18	3		3.59041	0	13	4.34184	12	12		2.4497	0	5	1.99796	5	5		1.24428	12	2	2.01516	12	2									1.49278	5	3	4.59016	6	3
	2.49532	18	3	0.889816	18	3		2.34749	0	13	5.38993	12	12		4.64519	0	5	3.85525	5	5		1.0379	12	2	1.68842	12	2									1.47067	5	3	3.57907	6	3
	1.45331	18	3	1.51735	18	3		5.96195	0	13	19.2718	12	12		2.84403	0	5	2.19001	5	5		1.37055	12	2	1.46701	12	2									1.35323	5	3	3.36446	6	3
	1.22648	18	3	1.33078	18	3		5.13133	0	13	3.2401	12	12		5.36328	0	5	7.14302	5	5		1.17539	12	2	2.14846	12	2									1.25034	5	3	3.08133	6	3
	1.86287	18	3	1.15177	18	3		2.77597	4	13	11.6777	12	12		3.45013	0	5	2.9504	5	5		1.49925	12	2	1.48687	12	2									1.54241	5	3	3.48385	6	3
	1.67201	18	3	1.32231	18	3		4.07717	4	13	7.02283	13	12		1.25525	4	5	4.29144	5	5		2.19313	12	2	2.02237	12	2									1.63147	5	3	1.4661	6	3
	1.18171	18	3	0.937521	18	3		5.4224	4	13	19.157	13	12		1.54099	4	5	7.24442	5	5		2.10036	12	2	1.49719	12	2									1.41186	5	3	4.77846	6	3
	1.56767	18	3	0.952974	18	3		8.22996	4	13	2.29823	13	12		3.28815	4	5	7.45448	5	5		1.35499	12	2	1.16731	12	2									1.5823	5	3	2.49388	6	3
	1.5287	18	3	0.993212	18	3		2.2712	4	13	4.25253	13	12		2.87204	4	5	9.19164	5	5		1.4659	12	2	1.97403	12	2									1.39852	5	3	6.54779	6	3
	1.22463	18	3	0.907449	18	3		3.19832	4	13	16.887	13	12		2.42817	4	5	7.29891	5	5		2.60995	12	2	1.76852	12	2									0.597867	6	3	4.62373	6	3
	1.68095	18	3	1.25288	18	3		7.55651	4	13	2.41855	13	12		4.63288	4	5	3.66423	5	5		1.28812	12	2	2.10742	12	2									1.03633	6	3	1.55515	6	3
	1.24862	18	3	1.19096	18	3		17.4325	4	13	10.779	13	12		4.49108	4	5	2.51819	6	5		1.42631	12	2	1.53064	12	2									1.16833	6	3	2.0847	6	3
	1.83844	18	3	0.917665	18	3		2.55939	4	13	5.3224	13	12		3.57827	4	5	6.76939	6	5		1.42388	12	2	1.27545	12	2									0.972593	6	3	2.65638	6	3
	1.73578	18	3	1.36939	18	3		4.36731	5	13	4.02138	13	12		2.66208	4	5	3.91986	6	5		2.78148	12	2	1.79853	12	2									1.32966	6	3	3.39513	6	3
	1.2624	18	3	1.31246	18	3		8.28995	5	13	3.12572	13	12		3.65439	4	5	1.25784	6	5		1.4885	12	2	2.62528	12	2									1.16689	6	3	1.4782	6	3
	1.30962	18	3	1.39927	18	3		15.1792	5	13	5.90156	13	12		4.32804	4	5	1.75929	6	5		1.72508	12	2	2.06579	12	2									0.84762	6	3	1.39479	6	3
	2.38741	18	3	1.05547	18	3		14.6716	5	13	22.1031	13	12		5.39748	4	5	4.6023	6	5		2.26983	12	2	1.44778	12	2									0.87773	6	3	2.6411	6	3
	1.62276	18	3	1.1241	18	3		13.509	5	13	3.63997	13	12		2.02846	4	5	2.69884	6	5		1.56026	12	2	2.11901	12	2									1.0981	6	3	1.21767	6	3
	1.01005	18	3	0.998538	18	3		13.5736	5	13	13.7909	14	12		1.88219	4	5	3.40423	6	5		3.19106	12	2	2.40667	12	2									1.60349	6	3	2.00026	6	3
	1.59735	18	3	1.54484	18	3		2.55947	6	13	15.5794	14	12		2.58115	4	5	3.3009	6	5		2.64844	12	2	1.54237	12	2									1.29132	6	3	2.73109	6	3
	1.81318	18	3	1.32277	18	3		4.97973	6	13	23.0755	14	12		2.41344	4	5	7.98957	6	5		2.42662	12	2	2.25487	12	2									1.4675	6	3	2.39906	6	3
	1.27883	18	3	1.47225	18	3		1.30917	6	13	21.7844	14	12		3.67401	4	5	5.16201	6	5		1.6358	12	2	1.38703	12	2									1.48958	6	3	5.30077	6	3
	1.93005	18	3	1.0925	18	3		8.9373	6	13	2.35241	14	12		2.80328	4	5	3.59025	6	5		0.917885	12	2	1.63056	12	2									2.45578	6	3	1.61363	6	3
	1.75936	18	3	0.950923	18	3		7.90255	6	13	3.05635	14	12		1.0745	4	5	2.48027	6	5		2.62266	12	2	1.15377	12	2									1.28156	6	3	6.05384	6	3
	1.36222	18	3	1.03051	18	3		10.2047	6	13	10.298	15	12		1.78916	4	5	3.56077	6	5		3.66794	12	2	1.87522	12	2									1.26187	6	3	4.89215	6	3
	1.03461	18	3	1.15509	18	3		10.7342	6	13	17.6466	15	12		4.42496	4	5	2.42223	6	5		1.97162	12	2	0.758302	12	2									1.34871	6	3	1.6146	6	3
	1.42122	18	3	1.55661	18	3		2.30389	6	13	19.1109	15	12		4.77759	4	5	2.94382	6	5		2.96961	12	2	1.82964	12	2									2.20463	6	3	1.17191	6	3
	2.02394	18	3	0.928558	18	3		13.2468	6	13	16.04	15	12		1.41378	4	5	3.00265	6	5		1.53862	12	2	2.13623	12	2									1.33398	6	3	1.86445	6	3
	1.51625	18	3	1.22208	18	3		9.56689	6	13	6.28036	15	12		3.03818	4	5	4.84922	6	5		3.12323	12	2	1.62618	12	2									1.49024	6	3	1.22586	6	3
	1.36574	18	3	1.19592	18	3		2.18651	6	13	18.8528	15	12		2.00245	5	5	6.76035	6	5		2.64746	12	2	1.6517	12	2									1.18396	6	3	1.37429	6	3
	2.07044	18	3	1.2453	18	3		2.6323	7	13	8.53913	15	12		0.984214	5	5	5.53742	6	5		2.71148	12	2	1.64447	12	2									1.24455	6	3	1.08677	6	3
	1.30366	18	3	1.64647	18	3		5.48862	7	13	6.39443	15	12		4.55131	5	5	8.40937	6	5		2.45216	12	2	1.8181	12	2									2.80087	6	3	1.88811	6	3
	1.32513	18	3	1.40448	18	3		2.41938	7	13	3.62504	15	12		2.0744	5	5	6.90157	6	5		2.06611	12	2	1.89055	12	2									2.31079	6	3	8.79119	7	3
	1.11826	18	3	2.20145	18	3		9.68514	7	13	3.32225	16	12		3.1515	5	5	4.65668	6	5		2.35206	12	2	1.67561	12	2									1.95599	6	3	1.84267	7	3
	1.28102	18	3	1.83151	18	3		1.83857	7	13	3.13492	16	12		4.04775	5	5	5.83376	6	5		1.63427	12	2	1.69724	12	2									1.5958	6	3	1.21164	7	3
	1.64932	18	3	1.82587	18	3		3.87336	7	13	2.31389	16	12		3.48252	5	5	2.86984	6	5		2.2381	12	2	1.60418	13	2									1.71997	6	3	2.02687	7	3
	1.72722	18	3	1.17779	18	3		3.22064	7	13	16.5336	16	12		2.76948	5	5	3.19956	7	5		1.68728	12	2	1.52613	13	2									1.79288	6	3	1.78102	7	3
	0.941018	18	3	2.03301	18	3		9.94064	7	13	12.4518	16	12		3.58697	5	5	3.00135	7	5		2.09443	12	2	1.5038	13	2									1.17919	6	3	3.37649	7	3
	1.72355	18	3	1.2669	18	3		6.82139	7	13	11.7338	16	12		3.60037	5	5	3.20831	7	5		3.22354	12	2	1.52462	13	2									1.26405	6	3	2.22431	7	3
	1.30936	18	3	1.93491	18	3		5.79408	7	13	5.33937	16	12		4.1576	5	5	3.99386	7	5		2.90934	12	2	1.50306	13	2									1.41435	6	3	1.25952	7	3
	1.18544	18	3	2.59513	18	3		6.4529	7	13	9.90068	16	12		6.77846	5	5	5.69393	7	5		1.39592	12	2	1.33805	13	2									1.81231	6	3	4.38155	7	3
	1.37258	18	3	1.54448	18	3		21.1978	7	13	6.95903	16	12		1.25895	5	5	4.34052	7	5		2.44898	12	2	1.67845	13	2									1.44699	6	3	1.48824	7	3
	1.2782	18	3	1.83071	18	3		2.20605	7	13	21.3167	16	12		2.7034	5	5	5.55904	7	5		2.29587	12	2	1.98123	13	2									1.74907	6	3	1.97816	7	3
	1.10602	18	3	0.820064	19	3		4.78786	8	13	3.64393	16	12		1.66513	5	5	3.89065	7	5		1.36379	12	2	2.20694	13	2									1.62461	6	3	1.89791	7	3
	1.39072	18	3	1.07997	19	3		3.5279	8	13	11.7664	17	12		2.12302	5	5	4.07783	7	5		3.07472	12	2	1.87571	13	2									1.34604	6	3	1.42078	7	3
	1.31157	18	3	1.17055	19	3		12.2961	8	13	11.118	17	12		3.48392	5	5	3.58184	7	5		2.79509	12	2	1.74666	13	2									1.41054	6	3	2.03133	7	3
	1.42356	18	3	0.807282	19	3		6.42128	8	13	27.862	17	12		2.07322	5	5	6.34507	7	5		1.33858	12	2	1.2273	13	2									1.78436	6	3	1.71225	7	3
	1.95151	18	3	0.924475	19	3		4.90205	8	13	22.4249	17	12		2.85236	5	5	4.48345	7	5		3.18244	13	2	1.51591	13	2									1.49441	6	3	1.35641	7	3
	2.49969	18	3	0.703962	19	3		15.5527	8	13	3.45309	17	12		4.46399	5	5	6.55355	7	5		0.750512	13	2	1.44026	13	2									1.2656	6	3	1.58505	7	3
	1.4232	18	3	1.07982	19	3		2.00057	8	13	8.77108	17	12		4.54516	5	5	4.77234	7	5		1.00083	13	2	1.62578	13	2									1.41668	6	3	1.95646	7	3
	1.81294	18	3	1.1659	19	3		11.6895	8	13	28.7184	17	12		2.6574	5	5	5.49263	7	5		0.930876	13	2	1.284	13	2									0.908457	6	3	1.54078	7	3
	2.44997	18	3	1.42554	19	3		11.1623	8	13	5.50055	18	12		5.28375	5	5	7.50179	7	5		0.922259	13	2	1.87047	13	2									1.51067	6	3	1.22008	7	3
	3.12431	18	3	1.0803	19	3		4.68303	9	13	7.95132	18	12		2.088	6	5	4.8947	7	5		0.782138	13	2	1.71494	13	2									1.54491	6	3	1.13333	7	3
	2.10916	18	3	1.54561	19	3		6.47907	9	13	21.3056	18	12		1.71406	6	5	4.69668	7	5		0.82087	13	2	1.32182	13	2									1.68145	6	3	1.1415	7	3
	2.46889	18	3	1.60602	19	3		7.34729	9	13	33.4947	18	12		2.69629	6	5	3.11047	7	5		0.811558	13	2	1.60331	13	2									0.622299	7	3	2.0976	7	3
	2.34228	18	3	1.1267	19	3		7.33174	9	13	2.24422	19	12		2.27963	6	5	1.36142	7	5		0.798717	13	2	1.43241	13	2									1.06678	7	3	1.34211	7	3
	2.25361	18	3	0.776652	19	3		5.75265	9	13	37.0594	19	12		2.52991	6	5	7.41751	7	5		0.884612	13	2	2.00804	13	2									1.16728	7	3	1.94519	7	3
	1.72801	18	3	1.00025	19	3		6.57155	9	13	31.1011	19	12		3.73589	6	5	7.25327	7	5		0.892579	13	2	1.46155	13	2									1.21986	7	3	1.73972	7	3
	1.80166	18	3	0.867675	19	3		2.10382	10	13	5.97488	19	12		2.15461	6	5	1.67453	8	5		1.27099	13	2	1.2236	13	2									1.17388	7	3	2.00455	7	3
	2.30922	18	3	0.888676	19	3		5.04918	10	13	2.85582	20	12		4.62248	6	5	7.95728	8	5		0.996309	13	2	1.2208	13	2									1.13635	7	3	2.63265	7	3
	1.99378	19	3	0.769114	19	3		2.13302	10	13	7.06888	20	12		1.92695	6	5	2.57197	8	5		0.968197	13	2	1.37246	13	2									1.33375	7	3	2.84219	7	3
	1.36161	19	3	0.822438	19	3		10.4459	10	13	100.195	20	12		2.92037	6	5	4.0494	8	5		0.834001	13	2	1.67621	13	2									1.03323	7	3	2.47923	7	3
	1.34191	19	3	1.32162	19	3		3.42126	10	13	26.2191	20	12		6.1876	6	5	1.27009	8	5		0.843235	13	2	1.18991	13	2									1.17398	7	3	1.64654	7	3
	0.88905	19	3	1.88207	19	3		4.08134	10	13	14.6914	0	13		3.44617	6	5	4.13144	8	5		0.869172	13	2	1.2776	13	2									1.26948	7	3	1.76283	7	3
	2.01959	19	3	1.26373	19	3		5.84101	10	13	9.01782	0	13		3.12201	6	5	2.96599	8	5		0.745761	13	2	1.55554	13	2									1.62138	7	3	3.57518	7	3
	1.59409	19	3	0.848212	19	3		5.21842	10	13	8.24922	0	13		2.58664	6	5	3.55112	8	5		3.28286	13	2	1.08557	13	2									1.69975	7	3	3.59743	7	3
	1.842	19	3	0.802214	19	3		7.93829	10	13	21.3159	0	13		2.01308	6	5	6.20112	8	5		1.14805	13	2	1.34007	13	2									1.45974	7	3	2.68717	7	3
	2.12626	19	3	0.919672	19	3		5.0624	10	13	3.87788	0	13		2.36754	6	5	3.26947	8	5		0.977721	13	2	1.48381	13	2									1.35238	7	3	1.99911	7	3
	1.13691	19	3	1.0954	19	3		9.29352	10	13	10.5652	0	13		1.77578	6	5	4.39583	8	5		0.768973	13	2	1.52789	13	2									1.19934	7	3	1.84664	7	3
	1.16914	19	3	1.17698	19	3		12.1396	11	13	9.07396	0	13		2.63888	6	5	6.57476	8	5		3.65162	13	2	1.50639	13	2									1.34951	7	3	3.32066	7	3
	1.12023	19	3	0.938033	19	3		3.45395	11	13	7.09248	0	13		3.90287	6	5	5.56695	8	5		0.746	13	2	1.58877	13	2									1.25401	7	3	3.50317	7	3
	2.0406	19	3	1.04485	19	3		12.5059	11	13	4.92322	0	13		4.33759	6	5	8.72983	8	5		0.938695	13	2	1.67346	13	2									1.00335	7	3	2.89728	7	3
	2.72099	19	3	1.01374	19	3		11.8301	11	13	3.46552	0	13		3.28069	6	5	3.05252	8	5		0.872573	13	2	1.54886	13	2									1.30491	7	3	3.65562	7	3
	1.56085	19	3	1.14453	19	3		4.83181	12	13	9.34105	0	13		3.11213	6	5	1.79429	8	5		1.01313	13	2	1.78732	13	2									1.2124	7	3	3.82235	7	3
	3.01881	19	3	1.5496	19	3		15.4384	12	13	9.0739	0	13		3.29003	6	5	3.64574	8	5		1.10308	13	2	1.42466	13	2									0.953294	7	3	4.0302	7	3
	2.5087	19	3	1.44929	19	3		10.9805	12	13	4.88216	4	13		1.35584	6	5	2.18979	8	5		0.936084	13	2	1.44692	13	2									0.961641	7	3	4.11747	7	3
	1.89334	19	3	1.38158	19	3		4.96464	12	13	5.39346	4	13		2.91637	6	5	6.25897	8	5		1.13295	13	2	1.67018	13	2									1.1457	7	3	2.80724	7	3
	1.47488	19	3	1.01983	19	3		3.09993	12	13	11.2869	4	13		2.46984	7	5	5.82731	8	5		1.0983	13	2	1.30623	13	2									1.07035	7	3	2.68199	7	3
	2.22968	19	3	1.57706	19	3		1.78325	12	13	8.57566	4	13		2.30353	7	5	1.858	8	5		1.00779	13	2	1.37555	13	2									1.16374	7	3	6.57602	8	3
	1.91246	19	3	1.6836	19	3		6.57183	12	13	5.19139	4	13		2.46494	7	5	0.130795	8	5		0.947407	13	2	1.467	13	2									1.25527	7	3	2.68103	8	3
	2.57751	19	3	1.75236	19	3		6.05935	12	13	36.8916	4	13		3.62012	7	5	7.88601	8	5		0.708708	13	2	1.69601	13	2									1.34385	7	3	1.37689	8	3
	1.50768	19	3	1.2523	19	3		6.65664	12	13	1.81037	4	13		2.60364	7	5	10.7694	8	5		0.812352	13	2	1.54299	13	2									1.24952	7	3	1.22839	8	3
	1.59428	19	3	1.77947	19	3		4.54637	12	13	14.2984	4	13		3.47834	7	5	1.97209	9	5		0.763517	13	2	1.89274	13	2									1.42704	7	3	1.21138	8	3
	1.41672	19	3	1.57671	19	3		2.1849	12	13	14.6193	4	13		3.35716	7	5	1.81799	9	5		0.784391	13	2	1.44764	13	2									1.70903	7	3	1.06871	8	3
	1.87413	19	3	1.23961	19	3		2.12371	13	13	5.96779	5	13		4.58233	7	5	2.65013	9	5		0.771638	13	2	1.58207	13	2									1.15513	7	3	0.990594	8	3
	1.192	19	3	1.70456	19	3		4.27533	13	13	9.53433	5	13		1.90714	7	5	3.20173	9	5		0.755164	13	2	1.30013	13	2									1.53374	7	3	1.12356	8	3
	1.37115	19	3	1.12477	19	3		2.20174	13	13	20.069	5	13		3.38357	7	5	4.95246	9	5		0.751247	13	2	1.09567	13	2									1.38251	7	3	0.991171	8	3
	1.32296	19	3	1.04017	19	3		5.56836	13	13	14.5884	5	13		3.92439	7	5	5.46549	9	5		0.744819	13	2	1.11993	13	2									1.26098	7	3	1.14114	8	3
	2.38709	19	3	1.2087	19	3		10.7593	13	13	14.712	5	13		4.10895	7	5	4.79849	9	5		0.668822	13	2	1.55703	13	2									1.37806	7	3	0.942953	8	3
	1.42458	19	3	1.41182	19	3		6.99021	13	13	25.8345	5	13		2.7621	7	5	6.47881	9	5		1.00793	13	2	1.33672	13	2									1.04299	7	3	1.06	8	3
	1.50268	19	3	1.68652	19	3		5.48061	13	13	5.24696	6	13		3.60619	7	5	4.08705	9	5		2.95624	13	2	1.33746	13	2									1.3566	7	3	1.36072	8	3
	2.03444	19	3	1.55942	19	3		14.1219	13	13	6.06971	6	13		3.76173	7	5	3.15902	9	5		1.11267	13	2	1.32942	13	2									1.38938	7	3	1.2253	8	3
	1.75913	19	3	1.92581	19	3		5.42019	14	13	1.22351	6	13		2.24085	7	5	1.82425	9	5		1.03806	13	2	1.35718	13	2									1.10458	7	3	1.61223	8	3
	1.59339	19	3	1.77789	19	3		3.72766	14	13	6.86346	6	13		2.96781	7	5	2.17659	9	5		1.61153	13	2	2.18017	13	2									1.57519	7	3	1.93164	8	3
	2.80583	19	3	1.56039	19	3		9.35453	14	13	28.2827	6	13		1.30988	7	5	7.85598	9	5		1.06247	13	2	1.61608	13	2									1.52632	7	3	1.16632	8	3
	1.51292	19	3	1.92484	19	3		6.47797	14	13	3.08286	6	13		5.19503	7	5	3.41104	9	5		1.20587	13	2	1.34739	13	2									1.4174	7	3	1.12687	8	3
	1.4116	19	3	2.1502	19	3		12.3247	14	13	6.95929	6	13		2.57853	7	5	5.475	9	5		0.958578	13	2	1.76177	13	2									1.49623	7	3	1.26321	8	3
	1.60093	19	3	2.48084	19	3		7.28258	14	13	5.05264	6	13		3.29183	7	5	4.09441	9	5		1.12585	13	2	1.68703	13	2									1.81662	7	3	1.70668	8	3
	2.29223	19	3	1.36555	19	3		8.1809	14	13	12.9995	6	13		2.21782	7	5	6.05536	9	5		0.852091	13	2	1.39366	13	2									1.56068	7	3	1.50486	8	3
	1.22052	19	3	1.44691	19	3		5.3782	15	13	22.3809	6	13		3.28289	7	5	3.08164	9	5		1.07735	13	2	1.50243	13	2									1.89674	7	3	1.97195	8	3
	2.316	19	3	1.77652	19	3		5.45285	15	13	3.3604	6	13		1.35311	8	5	8.48171	9	5		0.675749	13	2	1.33833	13	2									1.8799	7	3	1.72745	8	3
	1.53455	19	3	1.11565	20	3		4.71001	15	13	2.02164	6	13		1.81652	8	5	1.93669	9	5		1.06537	13	2	2.08541	13	2									0.476835	8	3	1.55689	8	3
	1.56981	19	3	1.12334	20	3		16.0622	15	13	6.31127	7	13		1.71829	8	5	9.85554	9	5		0.902474	13	2	1.36378	13	2									1.82335	8	3	1.64243	8	3
	1.79012	19	3	1.38852	20	3		3.14189	15	13	2.98925	7	13		1.98325	8	5	3.6292	9	5		0.936422	13	2	1.4236	13	2									1.01898	8	3	1.76561	8	3
	1.84341	19	3	1.33201	20	3		11.6455	15	13	1.3784	7	13		2.03429	8	5	1.88546	10	5		0.837226	13	2	1.34537	13	2									1.07797	8	3	2.08207	8	3
	1.53614	19	3	1.80289	20	3		8.1925	15	13	6.27755	7	13		2.65599	8	5	2.84466	10	5		1.5658	13	2	1.25184	13	2									0.992092	8	3	2.83642	8	3
	2.34224	19	3	1.51977	20	3		11.3053	15	13	2.22128	7	13		3.77265	8	5	4.50746	10	5		0.800573	13	2	1.56132	13	2									0.979396	8	3	2.85944	8	3
	1.9011	19	3	1.6171	20	3		8.40264	16	13	10.8283	7	13		5.73099	8	5	1.99143	10	5		0.915947	13	2	1.18727	13	2									1.09179	8	3	3.15599	8	3
	1.87367	19	3	1.36868	20	3		13.6855	16	13	2.90821	7	13		3.81923	8	5	3.83323	10	5		0.818739	13	2	1.31502	13	2									0.917503	8	3	1.40331	8	3
	2.12234	19	3	1.81878	20	3		4.14501	16	13	4.4333	7	13		3.38471	8	5	5.33586	10	5		0.919552	13	2	1.5423	13	2									1.06676	8	3	1.44493	8	3
	1.41574	19	3	2.05965	20	3		10.3039	16	13	23.3194	7	13		1.51267	8	5	5.95332	10	5		0.963869	13	2	1.21733	13	2									1.2555	8	3	1.28234	8	3
	1.79496	19	3	2.6963	20	3		3.92124	16	13	12.5112	7	13		2.1061	8	5	1.43603	10	5		0.916569	13	2	1.22534	13	2									1.12719	8	3	1.82603	8	3
	2.06287	19	3	2.11157	20	3		5.94725	16	13	11.8215	7	13		0.89972	8	5	5.44333	10	5		0.972003	13	2	1.06367	13	2									1.05432	8	3	2.60095	8	3
	1.84602	19	3	3.04565	20	3		2.47511	16	13	5.24455	7	13		1.91066	8	5	3.37764	10	5		0.638142	13	2	1.27739	13	2									0.903505	8	3	1.38913	8	3
	1.96933	19	3	2.25229	20	3		13.0013	16	13	5.61433	7	13		4.37475	8	5	5.60742	10	5		0.685431	13	2	1.82992	13	2									1.12605	8	3	3.07402	8	3
	1.6417	19	3	2.33292	20	3		4.20323	17	13	10.8423	8	13		3.22346	8	5	2.78775	10	5		0.997415	13	2	1.80938	13	2									0.920181	8	3	6.01996	8	3
	1.8108	19	3	2.95488	20	3		3.54376	17	13	9.23046	8	13		3.22048	8	5	2.75678	10	5		0.789833	13	2	1.68543	13	2									1.23052	8	3	2.01147	8	3
	1.4593	19	3	2.79627	20	3		4.70489	17	13	6.81737	8	13		4.5305	8	5	2.98102	10	5		0.905127	13	2	1.34142	14	2									1.47325	8	3	1.90633	8	3
	1.28336	20	3	2.87498	20	3		6.66961	17	13	15.8394	8	13		2.68206	8	5	5.4034	10	5		0.753875	13	2	1.44475	14	2									1.06992	8	3	1.84126	8	3
	1.45775	20	3	3.20225	20	3		3.47725	17	13	5.70444	8	13		4.88893	8	5	4.18278	10	5		1.9614	13	2	1.44747	14	2									0.975932	8	3	1.6942	8	3
	2.09412	20	3	2.46041	20	3		5.33867	17	13	10.0339	8	13		5.56458	8	5	4.58119	10	5		1.44166	13	2	1.23211	14	2									1.19568	8	3	5.93116	8	3
	1.49532	20	3	2.74797	20	3		4.63718	17	13	15.6805	8	13		5.26616	8	5	8.34013	10	5		1.64687	13	2	1.33447	14	2									1.35819	8	3	3.03673	8	3
	1.89016	20	3	1.86086	20	3		2.41279	17	13	10.1014	8	13		0.109594	8	5	3.73523	10	5		0.816938	13	2	1.17759	14	2									1.34677	8	3	2.2073	8	3
	1.61647	20	3	2.26383	20	3		3.48174	17	13	21.1649	8	13		3.13621	8	5	3.39026	10	5		0.816718	13	2	1.17148	14	2									1.40711	8	3	4.60617	8	3
	2.32916	20	3	2.95822	20	3		8.65581	17	13	7.37034	9	13		1.85462	8	5	4.13699	10	5		1.60924	13	2	1.40485	14	2									1.2903	8	3	2.38762	8	3
	2.34889	20	3	2.66742	20	3		9.02992	17	13	7.73685	9	13		1.68221	9	5	1.9195	10	5		1.23191	13	2	1.30918	14	2									1.199	8	3	2.33297	8	3
	2.28332	20	3	2.18563	20	3		1.65331	17	13	8.23479	9	13		2.20342	9	5	6.97184	10	5		1.57509	13	2	1.40399	14	2									1.22632	8	3	2.28785	8	3
	2.78654	20	3	2.6727	20	3		8.55418	17	13	28.1885	9	13		1.53798	9	5	3.53709	10	5		1.82573	13	2	1.18719	14	2									1.53613	8	3	2.09471	8	3
	2.96062	20	3	2.47252	20	3		6.40506	18	13	17.3131	9	13		2.24774	9	5	4.50779	10	5		1.5453	13	2	1.15892	14	2									1.36354	8	3	2.13913	8	3
	3.05508	20	3	2.21732	20	3		9.05751	18	13	32.2406	9	13		2.15177	9	5	1.07833	11	5		1.13498	13	2	1.1984	14	2									1.3753	8	3	1.79042	8	3
	2.79906	20	3	2.87791	20	3		5.2116	18	13	3.59249	10	13		4.42426	9	5	1.12629	11	5		1.86429	14	2	0.998091	14	2									1.59918	8	3	2.58505	8	3
	2.75516	20	3	2.25233	20	3		3.03185	18	13	4.38214	10	13		1.71375	9	5	3.77177	11	5		1.21395	14	2	1.37558	14	2									1.05531	8	3	4.8	9	3
	2.71485	20	3	2.32331	20	3		4.54727	18	13	6.48883	10	13		5.27217	9	5	3.84922	11	5		1.27282	14	2	1.10003	14	2									1.27655	8	3	2.12584	9	3
	2.76129	20	3	2.21757	20	3		2.43735	18	13	1.97264	10	13		3.20112	9	5	5.79514	11	5		1.17955	14	2	1.26894	14	2									1.50913	8	3	3.22045	9	3
	3.1864	20	3	2.0504	20	3		7.21931	18	13	7.479	10	13		7.01126	9	5	3.66958	11	5		1.21783	14	2	1.22667	14	2									1.31575	8	3	1.73142	9	3
	3.08975	20	3	2.6317	20	3		13.7531	18	13	5.67594	10	13		4.97703	9	5	8.58196	11	5		1.12515	14	2	1.10563	14	2									1.52439	8	3	1.36264	9	3
	2.79213	20	3	2.4612	20	3		2.28787	18	13	9.91301	10	13		2.26307	9	5	4.56515	11	5		1.07034	14	2	1.12271	14	2									1.29434	8	3	2.0091	9	3
	3.03347	20	3	2.68725	20	3		5.02062	18	13	5.18969	10	13		4.25277	9	5	2.2614	11	5		1.14695	14	2	1.23974	14	2									1.46692	8	3	0.789926	9	3
	2.59972	20	3	2.10583	20	3		4.29568	19	13	25.8073	10	13		2.04172	9	5	6.23946	11	5		1.1874	14	2	1.43194	14	2									1.51398	8	3	0.116756	9	3
	3.24607	20	3	0.900493	0	4		1.44974	19	13	9.21704	10	13		4.60081	9	5	6.29747	11	5		1.1889	14	2	1.11258	14	2									1.31779	8	3	2.67754	9	3
	2.34929	20	3	0.883957	0	4		5.45428	19	13	27.5455	10	13		4.1651	9	5	2.53609	11	5		1.46021	14	2	1.33452	14	2									1.38986	8	3	2.60516	9	3
	3.09113	20	3	1.16298	0	4		4.44313	19	13	20.803	11	13		1.64984	9	5	6.42659	11	5		1.46497	14	2	3.84997	14	2									1.58993	8	3	0.976048	9	3
	2.60348	20	3	1.84911	0	4		40.4171	19	13	17.7693	11	13		5.04558	9	5	1.703	11	5		2.01258	14	2	2.39725	14	2									1.64048	8	3	2.43885	9	3
	1.72719	20	3	1.81219	0	4		3.84254	19	13	6.13738	11	13		4.30788	9	5	2.77143	11	5		1.46977	14	2	1.70414	14	2									1.57986	8	3	1.6284	9	3
	2.05436	20	3	1.92406	0	4		3.70968	20	13	43.454	11	13		2.79747	9	5	2.28021	11	5		1.55978	14	2	0.436441	14	2									1.47538	8	3	1.6313	9	3
	2.22604	20	3	1.21451	0	4		4.48447	20	13	6.20322	12	13		2.53112	9	5	3.58939	11	5		1.13755	14	2	2.21079	14	2									1.50214	8	3	1.53854	9	3
	2.8739	20	3	1.8619	0	4		2.95512	20	13	12.2278	12	13		7.74474	9	5	6.31785	11	5		1.61488	14	2	2.14732	14	2									1.78076	8	3	1.08799	9	3
	2.51655	20	3	1.58608	0	4		3.02744	20	13	17.976	12	13		3.78639	9	5	3.98836	11	5		1.49401	14	2	1.7731	14	2									1.39885	8	3	1.35334	9	3
	2.65023	20	3	2.31938	0	4		4.23889	20	13	15.6368	12	13		1.35386	10	5	2.50227	11	5		2.39294	14	2	1.64014	14	2									1.894	8	3	1.26827	9	3
	2.46002	20	3	1.99809	0	4		6.94789	20	13	6.90032	12	13		1.88664	10	5	2.92178	11	5		2.14607	14	2	1.47685	14	2									1.31099	8	3	1.31461	9	3
	2.11677	20	3	2.02428	0	4		7.55241	20	13	1.52892	12	13		2.0076	10	5	4.54957	11	5		1.36219	14	2	1.56351	14	2									1.28144	8	3	2.91479	9	3
	2.34327	20	3	2.07613	0	4		2.37446	20	13	3.20915	12	13		1.27479	10	5	3.46935	11	5		1.05524	14	2	1.47464	14	2									1.55168	8	3	2.51017	9	3
	2.59739	20	3	2.24654	0	4		1.7279	20	13	6.38014	12	13		4.43401	10	5	6.4388	11	5		1.35947	14	2	1.62897	14	2									1.38548	8	3	1.54962	9	3
	1.88986	20	3	1.95445	0	4		5.37467	20	13	14.3364	12	13		1.86794	10	5	1.90776	11	5		2.19704	14	2	1.50058	14	2									1.61916	8	3	1.03711	9	3
	2.72446	20	3	3.32823	0	4		2.98803	20	13	10.3246	12	13		3.81373	10	5	7.11584	11	5		1.32761	14	2	1.9293	14	2									0.665213	9	3	1.31422	9	3
	2.27577	20	3	2.35172	0	4		8.50836	20	13	7.06655	12	13		3.36499	10	5	3.67086	11	5		2.66482	14	2	1.0751	14	2									1.21089	9	3	1.58741	9	3
	2.56312	0	4	1.84852	0	4		2.52685	20	13	4.46294	12	13		1.67571	10	5	1.68518	12	5		2.83729	14	2	2.23278	14	2									1.19778	9	3	2.44236	9	3
	1.60613	0	4	1.84151	0	4		3.9471	0	14	6.53957	13	13		3.77749	10	5	5.2952	12	5		2.15576	14	2	1.84422	14	2									0.934371	9	3	3.31717	9	3
	2.42247	0	4	2.55497	0	4		4.4204	0	14	5.42855	13	13		2.60192	10	5	1.60267	12	5		2.59742	14	2	1.65491	14	2									1.21794	9	3	1.34823	9	3
	3.16142	0	4	2.04592	0	4		7.05817	0	14	9.07035	13	13		3.9473	10	5	3.14018	12	5		1.52783	14	2	1.17865	14	2									1.24492	9	3	2.30591	9	3
	2.25216	0	4	2.69354	0	4		14.1909	0	14	2.53744	13	13		1.89214	10	5	3.54435	12	5		1.23439	14	2	1.57305	14	2									1.22034	9	3	1.15286	9	3
	2.83922	0	4	1.81114	0	4		9.33746	0	14	18.5913	13	13		4.51375	10	5	3.69691	12	5		1.77022	14	2	1.61316	14	2									0.0609849	9	3	1.91713	9	3
	3.29853	0	4	1.55142	0	4		9.02882	0	14	32.3377	13	13		3.16194	10	5	3.57672	12	5		1.63804	14	2	1.56086	14	2									0.82654	9	3	1.72174	9	3
	2.65479	0	4	1.66813	0	4		12.115	0	14	4.07939	13	13		1.6782	10	5	1.81066	12	5		1.40788	14	2	1.53715	14	2									1.1714	9	3	1.80121	9	3
	2.43131	0	4	1.89355	0	4		8.94718	0	14	13.3112	13	13		1.2001	10	5	9.19781	12	5		1.28793	14	2	1.52151	14	2									1.07076	9	3	1.4577	9	3
	2.40648	0	4	2.48946	0	4		3.41772	4	14	27.6214	13	13		4.0978	10	5	1.81669	12	5		1.34376	14	2	1.81943	14	2									1.47889	9	3	1.29514	9	3
	2.60117	0	4	1.78676	0	4		9.49474	4	14	13.7993	14	13		1.35697	10	5	10.2703	12	5		1.0805	14	2	1.56673	14	2									1.37795	9	3	4.62221	9	3
	2.54364	0	4	1.40272	0	4		5.57835	4	14	13.2	14	13		2.51991	10	5	2.75246	12	5		1.16476	14	2	1.98542	14	2									1.38493	9	3	2.13023	9	3
	2.22826	0	4	1.77034	0	4		6.13159	4	14	3.8323	14	13		5.14354	10	5	5.60731	12	5		1.73063	14	2	1.54252	14	2									1.20457	9	3	1.7791	9	3
	2.37561	0	4	2.05237	0	4		2.71148	4	14	14.8906	14	13		7.82321	10	5	4.03839	12	5		2.11572	14	2	1.46834	14	2									1.35998	9	3	3.21578	9	3
	2.18018	0	4	1.65933	0	4		13.2211	4	14	6.38135	14	13		1.39316	10	5	3.45753	12	5		2.12623	14	2	1.36725	14	2									1.14263	9	3	1.38101	9	3
	3.24842	0	4	2.59813	0	4		7.9843	4	14	18.9545	14	13		3.08459	10	5	2.32404	12	5		1.68653	14	2	1.62224	14	2									1.08473	9	3	3.36737	9	3
	3.51039	0	4	1.96909	0	4		2.83709	4	14	12.6994	14	13		1.19453	10	5	6.7185	12	5		1.39059	14	2	1.61248	14	2									1.1796	9	3	6.46166	9	3
	2.88908	0	4	2.96159	0	4		10.7096	4	14	38.9416	14	13		2.0822	10	5	4.00165	12	5		1.26019	14	2	1.5149	14	2									1.39752	9	3	4.35579	9	3
	2.92784	0	4	2.93454	0	4		8.34544	4	14	7.5896	15	13		1.31341	11	5	4.92594	12	5		2.53774	14	2	1.55932	14	2									1.53384	9	3	1.1886	9	3
	2.9308	0	4	1.17639	0	4		3.60451	5	14	3.46883	15	13		2.602	11	5	5.71631	12	5		2.96937	14	2	1.28137	14	2									1.32897	9	3	5.93401	9	3
	2.71398	0	4	2.55696	0	4		8.42787	5	14	5.46669	15	13		1.23073	11	5	1.26409	12	5		1.07854	14	2	1.33417	14	2									1.42647	9	3	3.93479	9	3
	3.35753	0	4	1.35165	4	4		7.76108	5	14	14.0082	15	13		2.36161	11	5	5.54262	12	5		1.28359	14	2	0.650223	14	2									1.24196	9	3	13.0448	9	3
	2.08303	0	4	1.85649	4	4		13.5677	5	14	27.1384	15	13		2.86437	11	5	7.39898	12	5		3.09221	14	2	1.04654	14	2									1.48908	9	3	3.34669	10	3
	2.92611	0	4	2.09228	4	4		7.80378	5	14	6.17952	15	13		1.50928	11	5	2.74046	12	5		1.3968	14	2	1.54306	14	2									1.45926	9	3	1.51434	10	3
	2.48339	0	4	2.18903	4	4		25.6058	5	14	36.23	15	13		1.93642	11	5	0.723588	13	5		1.22538	14	2	1.246	14	2									1.32591	9	3	0.178343	10	3
	2.26081	0	4	3.14122	4	4		3.79357	6	14	9.271	15	13		4.00081	11	5	1.75627	13	5		2.84461	14	2	1.62549	14	2									1.35714	9	3	1.54083	10	3
	2.5599	0	4	1.74628	4	4		5.84811	6	14	4.51831	16	13		3.8479	11	5	3.02742	13	5		1.57986	14	2	1.27406	15	2									1.04342	9	3	0.288448	10	3
	2.40413	0	4	1.88515	4	4		9.38726	6	14	8.76049	16	13		2.7199	11	5	2.87375	13	5		1.3278	14	2	1.33082	15	2									1.3149	9	3	1.07557	10	3
	2.55545	0	4	2.74752	4	4		5.18187	6	14	14.1034	16	13		1.43133	11	5	1.0572	13	5		1.51099	14	2	1.71158	15	2									1.24757	9	3	2.87922	10	3
	2.91405	0	4	2.24696	4	4		12.6167	6	14	17.0515	16	13		1.77727	11	5	4.67159	13	5		1.66901	14	2	1.91376	15	2									1.28353	9	3	3.78215	10	3
	2.69283	0	4	1.95273	4	4		4.75482	6	14	8.93222	16	13		1.84419	11	5	2.83791	13	5		1.73974	14	2	1.28936	15	2									1.22379	9	3	6.26134	10	3
	2.94109	0	4	3.17513	4	4		7.14128	6	14	21.441	16	13		1.62928	11	5	5.37732	13	5		2.41564	14	2	2.10904	15	2									1.18949	9	3	3.37909	10	3
	2.98298	0	4	3.75193	4	4		2.8253	6	14	9.87505	16	13		3.19295	11	5	6.59458	13	5		2.79221	14	2	1.4706	15	2									1.36916	9	3	6.89167	10	3
	2.67097	0	4	2.98939	4	4		6.4925	6	14	18.2635	16	13		2.32858	11	5	2.41163	13	5		1.87099	14	2	1.43149	15	2									1.55931	9	3	1.40778	10	3
	3.13345	0	4	2.85951	4	4		10.7743	6	14	2.93332	16	13		2.11971	11	5	4.84989	13	5		1.44602	14	2	1.52259	15	2									1.55955	9	3	2.63781	10	3
	2.54671	0	4	3.19995	4	4		5.10752	7	14	6.34508	17	13		1.46314	11	5	5.39063	13	5		2.02335	14	2	1.07922	15	2									1.4279	9	3	0.451921	10	3
	3.23031	0	4	2.28062	4	4		2.9122	7	14	5.85107	17	13		3.07704	11	5	8.21192	13	5		1.40102	14	2	1.34423	15	2									1.90656	9	3	1.50189	10	3
	2.79662	0	4	2.86636	4	4		4.73764	7	14	2.90986	17	13		1.96641	11	5	2.03972	13	5		1.71597	14	2	1.28179	15	2									1.17586	9	3	2.15565	10	3
	2.84502	0	4	2.68444	4	4		4.26802	7	14	7.78892	17	13		1.45191	11	5	5.98015	13	5		1.47112	14	2	1.68325	15	2									1.23461	9	3	1.42107	10	3
	2.34112	4	4	1.90678	4	4		8.11263	7	14	6.03534	17	13		1.73341	11	5	4.01483	13	5		1.32662	14	2	1.70653	15	2									1.02292	9	3	1.57815	10	3
	2.25087	4	4	2.2445	4	4		20.1951	7	14	3.72033	17	13		4.39182	11	5	6.42481	13	5		1.93041	15	2	1.85688	15	2									1.19598	9	3	3.08052	10	3
	2.4592	4	4	2.1617	4	4		4.38535	8	14	3.57467	17	13		5.71042	11	5	3.23916	13	5		0.822838	15	2	1.43138	15	2									2.01302	9	3	4.37568	10	3
	2.42841	4	4	2.77693	4	4		2.53049	8	14	4.99728	17	13		2.74937	11	5	9.16905	13	5		1.25908	15	2	1.64087	15	2									1.12549	9	3	2.3097	10	3
	2.57434	4	4	3.35109	4	4		11.8999	8	14	19.2241	17	13		1.13989	11	5	4.45578	13	5		0.970913	15	2	1.57223	15	2									1.15129	9	3	4.32801	10	3
	3.3544	4	4	2.59255	4	4		2.20902	8	14	3.24994	17	13		1.28524	11	5	3.2192	13	5		1.03467	15	2	1.26313	15	2									1.43496	9	3	1.85657	10	3
	1.72385	4	4	1.77292	4	4		16.464	8	14	3.84077	17	13		4.72811	11	5	7.58	13	5		0.862893	15	2	1.3564	15	2									0.741449	10	3	5.77894	10	3
	2.81727	4	4	2.62639	4	4		2.082	8	14	10.0692	17	13		1.27433	12	5	4.72467	13	5		0.927816	15	2	1.61741	15	2									1.10369	10	3	1.36301	10	3
	2.99227	4	4	2.07334	4	4		18.066	8	14	10.7569	17	13		1.68273	12	5	2.92336	14	5		0.803857	15	2	1.84642	15	2									0.0522611	10	3	2.03848	10	3
	3.18182	4	4	2.17203	4	4		11.9933	8	14	5.53052	18	13		1.45853	12	5	2.09016	14	5		1.16104	15	2	1.64128	15	2									1.13255	10	3	1.94712	10	3
	3.32848	4	4	2.29926	4	4		3.56598	9	14	13.0182	18	13		2.18561	12	5	1.8422	14	5		1.16958	15	2	1.56991	15	2									1.37887	10	3	1.64691	10	3
	3.24379	4	4	2.84431	4	4		4.04508	9	14	3.99531	18	13		4.03416	12	5	1.7327	14	5		1.00353	15	2	1.2425	15	2									1.23124	10	3	1.69423	10	3
	3.13684	4	4	2.03567	4	4		3.7012	9	14	15.2527	18	13		2.91552	12	5	2.02404	14	5		1.14185	15	2	1.99465	15	2									1.1941	10	3	1.77873	10	3
	3.1196	4	4	2.54654	4	4		11.0238	9	14	11.6578	18	13		5.03085	12	5	2.02281	14	5		1.03046	15	2	1.17825	15	2									1.2791	10	3	1.70528	10	3
	2.73797	4	4	2.96934	4	4		4.22892	9	14	4.02333	18	13		5.15849	12	5	3.04594	14	5		1.15633	15	2	1.24933	15	2									1.11067	10	3	2.49912	10	3
	3.16228	4	4	2.59061	4	4		2.06692	9	14	10.1416	18	13		1.45779	12	5	2.90934	14	5		1.2687	15	2	1.29707	15	2									1.29883	10	3	1.81813	10	3
	2.79737	4	4	1.47933	5	4		12.9711	9	14	9.8726	18	13		2.31723	12	5	2.8693	14	5		0.758849	15	2	1.44095	15	2									1.29983	10	3	1.893	10	3
	2.91646	4	4	1.85936	5	4		8.26397	9	14	7.3388	18	13		3.41522	12	5	3.01043	14	5		0.819873	15	2	1.21386	15	2									1.17898	10	3	1.09202	10	3
	3.47327	4	4	2.73316	5	4		9.54033	9	14	17.9724	18	13		2.5776	12	5	3.83955	14	5		0.83282	15	2	1.25235	15	2									1.51663	10	3	1.61344	10	3
	1.8649	4	4	1.89306	5	4		8.27987	9	14	18.8799	18	13		2.72765	12	5	4.1445	14	5		0.854982	15	2	1.43197	15	2									1.30064	10	3	1.80417	10	3
	1.96309	4	4	2.00469	5	4		4.86877	9	14	3.54179	19	13		2.27577	12	5	6.50348	14	5		0.803557	15	2	1.00243	15	2									0.996481	10	3	1.24463	10	3
	2.58262	4	4	2.01251	5	4		3.98323	10	14	9.65224	19	13		6.27454	12	5	2.45998	14	5		0.96008	15	2	0.846455	15	2									1.10081	10	3	2.14188	10	3
	2.93509	4	4	2.08282	5	4		2.59238	10	14	7.2438	19	13		7.56118	12	5	3.17195	14	5		0.908296	15	2	1.74	15	2									1.03407	10	3	1.72017	10	3
	2.74089	4	4	1.89228	5	4		7.42682	10	14	33.093	19	13		1.59397	12	5	10.1423	14	5		0.743391	15	2	1.60909	15	2									0.961526	10	3	1.97273	10	3
	2.39513	4	4	2.40264	5	4		7.53784	10	14	2.91329	19	13		3.9916	12	5	3.6481	14	5		0.689124	15	2	1.2502	15	2									1.22656	10	3	1.44353	10	3
	2.57602	4	4	2.0277	5	4		12.8846	10	14	61.6945	19	13		2.25561	12	5	2.55032	14	5		0.733922	15	2	1.38018	15	2									1.44398	10	3	1.23777	10	3
	2.6966	4	4	1.88916	5	4		3.09164	10	14	4.27632	20	13		3.88423	12	5	7.28554	14	5		1.75854	15	2	1.62504	15	2									1.24308	10	3	1.90785	10	3
	3.22625	4	4	2.02324	5	4		2.63077	10	14	7.64082	20	13		4.65552	12	5	4.05578	14	5		1.11647	15	2	1.40278	15	2									1.76937	10	3	4.21696	10	3
	2.37394	4	4	2.30736	5	4		5.00607	10	14	4.23411	20	13		1.13121	12	5	3.75592	14	5		1.16705	15	2	1.5696	15	2									1.27309	10	3	1.16005	10	3
	2.97832	4	4	2.16793	5	4		4.14392	10	14	1.98536	20	13		3.35066	12	5	3.47836	14	5		0.774342	15	2	1.16493	15	2									1.61575	10	3	1.25053	10	3
	2.6248	4	4	2.63184	5	4		2.9756	10	14	11.4423	20	13		1.95926	12	5	3.67377	14	5		0.84272	15	2	1.24142	15	2									1.5685	10	3	1.38072	10	3
	2.80669	4	4	2.35975	5	4		12.5949	10	14	6.38244	20	13		1.20056	12	5	3.43028	14	5		0.910565	15	2	1.71443	15	2									2.02794	10	3	4.49055	10	3
	2.82803	4	4	1.40548	5	4		7.40831	11	14	11.2539	20	13		1.55676	13	5	4.80436	14	5		0.954865	15	2	1.26374	15	2									1.84681	10	3	1.60625	10	3
	3.49053	4	4	2.56074	5	4		8.98761	11	14	8.11024	20	13		1.12823	13	5	4.90041	14	5		1.39683	15	2	1.86423	15	2									2.07346	10	3	8.14051	11	3
	3.43728	5	4	1.67527	5	4		3.44632	11	14	3.02261	20	13		2.2916	13	5	7.30684	14	5		0.990118	15	2	1.3044	15	2									1.62113	10	3	5.09786	11	3
	2.01929	5	4	1.44235	5	4		8.88497	11	14	5.80095	20	13		2.27813	13	5	2.6201	14	5		1.59901	15	2	1.90682	15	2									1.93941	10	3	1.45448	11	3
	2.48791	5	4	1.90031	5	4		2.17465	11	14	43.4637	20	13		4.82738	13	5	1.5483	15	5		1.13482	15	2	1.49509	15	2									1.16964	10	3	1.29525	11	3
	3.01389	5	4	1.83791	5	4		4.43487	11	14	5.79606	20	13		3.86643	13	5	2.2389	15	5		0.682479	15	2	1.56187	15	2									1.51466	10	3	1.31196	11	3
	2.72412	5	4	1.94047	5	4		2.74053	11	14	5.1949	20	13		5.50079	13	5	3.0428	15	5		1.12862	15	2	1.3306	15	2									1.66342	10	3	1.25811	11	3
	2.6609	5	4	2.02037	5	4		2.32238	11	14	3.36566	0	14		3.46414	13	5	6.02352	15	5		1.02976	15	2	1.56216	15	2									1.5759	10	3	1.4749	11	3
	2.90649	5	4	1.54933	5	4		5.83067	11	14	8.04773	0	14		3.19183	13	5	4.09158	15	5		0.891909	15	2	2.34197	15	2									1.6661	10	3	2.01388	11	3
	2.32924	5	4	1.74508	5	4		2.27493	11	14	2.56166	0	14		4.6147	13	5	4.31856	15	5		1.15245	15	2	1.55997	15	2									1.3857	10	3	1.12588	11	3
	3.20356	5	4	1.738	5	4		9.51805	11	14	16.6819	0	14		3.03615	13	5	4.8561	15	5		1.87979	15	2	1.49046	15	2									1.62039	10	3	0.364642	11	3
	2.655	5	4	1.84204	5	4		1.48947	11	14	24.3228	0	14		3.08774	13	5	4.34523	15	5		0.909389	15	2	1.95031	15	2									1.44399	10	3	1.28093	11	3
	2.5686	5	4	1.89327	5	4		3.97057	11	14	21.2812	0	14		4.30971	13	5	8.25192	15	5		0.886475	15	2	1.77887	15	2									1.49641	10	3	1.59931	11	3
	2.7487	5	4	1.69096	5	4		8.72463	11	14	16.523	0	14		1.24746	13	5	2.5363	15	5		0.774832	15	2	1.97997	15	2									1.05269	10	3	1.37038	11	3
	2.73205	5	4	1.69899	5	4		4.27173	11	14	9.78721	0	14		4.41262	13	5	4.43337	15	5		0.97938	15	2	2.27638	15	2									1.10066	10	3	1.59914	11	3
	3.47395	5	4	2.10451	5	4		5.66839	12	14	4.14932	4	14		1.33681	13	5	3.72291	15	5		0.775956	15	2	1.45084	15	2									1.19903	10	3	1.40663	11	3
	3.23557	5	4	1.9103	5	4		3.50823	12	14	12.1872	4	14		2.82212	13	5	1.418	15	5		1.16981	15	2	1.62221	15	2									1.20033	10	3	1.58337	11	3
	3.64351	5	4	2.33987	5	4		4.004	12	14	2.17811	4	14		2.09638	13	5	2.2511	15	5		1.18124	15	2	1.50693	15	2									1.28038	10	3	1.42575	11	3
	3.08276	5	4	1.90661	5	4		3.65075	12	14	22.4138	4	14		3.07919	13	5	2.18384	15	5		1.78667	15	2	1.2185	15	2									1.55868	10	3	1.32911	11	3
	2.33566	5	4	1.80605	5	4		4.14843	12	14	2.34146	4	14		1.95527	13	5	4.10272	15	5		0.835389	15	2	0.979593	15	2									1.37419	10	3	1.64958	11	3
	2.8937	5	4	2.62656	5	4		11.0953	12	14	1.65592	4	14		4.29416	13	5	6.07853	15	5		0.592214	15	2	1.8299	15	2									1.63605	10	3	1.83713	11	3
	2.60746	5	4	2.23869	5	4		10.4417	12	14	24.8623	4	14		4.17835	13	5	5.68134	15	5		1.42779	15	2	1.78779	15	2									1.19407	10	3	4.18905	11	3
	2.05432	5	4	1.02439	6	4		8.28297	12	14	6.37313	4	14		5.37301	13	5	5.44242	15	5		1.39239	15	2	1.36445	15	2									1.01814	10	3	1.3621	11	3
	1.5777	5	4	1.3682	6	4		10.1166	12	14	2.28841	4	14		3.0678	13	5	6.89151	15	5		0.882609	15	2	1.79338	15	2									1.32952	10	3	1.39225	11	3
	2.76685	5	4	1.64875	6	4		8.46044	13	14	28.4291	4	14		1.86983	14	5	1.41113	15	5		0.757773	15	2	1.34676	15	2									0.806785	11	3	3.59405	11	3
	2.34923	5	4	1.2431	6	4		8.65455	13	14	5.53603	5	14		3.75937	14	5	4.52391	15	5		0.917847	15	2	1.69186	15	2									0.96356	11	3	1.47903	11	3
	2.34932	5	4	1.57972	6	4		3.9932	13	14	4.82286	5	14		1.28723	14	5	5.45976	15	5		1.04831	15	2	1.60957	15	2									1.17753	11	3	0.630111	11	3
	2.84346	5	4	2.45778	6	4		6.74892	13	14	15.2519	5	14		1.32747	14	5	9.24252	15	5		0.970839	15	2	1.36386	15	2									1.25047	11	3	3.32043	11	3
	2.24334	5	4	2.52873	6	4		7.75747	13	14	4.47717	5	14		1.68555	14	5	2.82633	16	5		1.27947	15	2	1.06546	15	2									1.84572	11	3	4.01855	11	3
	2.2139	5	4	1.96526	6	4		3.11574	13	14	2.28998	5	14		2.52431	14	5	1.49575	16	5		1.95722	15	2	1.42824	15	2									0.883635	11	3	1.98499	11	3
	3.11917	5	4	2.73114	6	4		6.27758	13	14	20.513	5	14		2.39509	14	5	1.10118	16	5		0.846707	15	2	1.38634	15	2									1.97455	11	3	2.02334	11	3
	2.12753	5	4	3.18246	6	4		4.39169	14	14	54.5793	5	14		1.62601	14	5	1.53455	16	5		0.832151	15	2	1.41377	15	2									1.73787	11	3	2.86336	11	3
	2.54384	5	4	2.76464	6	4		3.50935	14	14	2.58	6	14		2.97374	14	5	3.22796	16	5		0.845735	15	2	1.28963	15	2									1.47967	11	3	2.15134	11	3
	3.04899	5	4	2.32786	6	4		4.0055	14	14	5.63851	6	14		2.11538	14	5	2.88668	16	5		0.963176	15	2	1.53919	15	2									1.26398	11	3	3.3699	11	3
	1.78246	5	4	2.30999	6	4		7.80274	14	14	16.903	6	14		2.20322	14	5	2.57051	16	5		0.871581	15	2	1.83361	15	2									0.121195	11	3	5.77386	11	3
	2.23408	5	4	2.49259	6	4		3.49717	14	14	7.72665	6	14		1.50526	14	5	2.88241	16	5		0.775392	15	2	1.7602	15	2									1.51032	11	3	3.67133	11	3
	2.27178	5	4	2.01828	6	4		7.71246	14	14	17.6759	6	14		1.47095	14	5	2.53625	16	5		0.744232	15	2	1.62875	15	2									1.49988	11	3	2.05121	11	3
	2.30346	5	4	2.29581	6	4		4.27009	14	14	21.2654	6	14		2.03905	14	5	5.36498	16	5		0.675245	15	2	1.0932	15	2									1.60191	11	3	1.58372	11	3
	2.8963	5	4	2.91796	6	4		7.37135	14	14	4.80818	6	14		3.13822	14	5	2.37042	16	5		0.726075	15	2	1.50233	15	2									1.73317	11	3	5.42321	11	3
	3.45727	5	4	2.48502	6	4		11.0285	14	14	11.067	6	14		1.9043	14	5	2.22042	16	5		0.903573	15	2	1.72353	16	2									1.62029	11	3	2.80128	11	3
	3.28802	5	4	2.04918	6	4		4.62264	15	14	4.61589	6	14		1.73257	14	5	4.79469	16	5		0.750612	15	2	1.93546	16	2									1.42454	11	3	3.81803	11	3
	2.39191	6	4	2.48485	6	4		4.26471	15	14	9.721	6	14		4.86948	14	5	6.05302	16	5		1.31392	15	2	1.62802	16	2									1.59151	11	3	4.75422	11	3
	1.98539	6	4	1.72003	6	4		6.92889	15	14	2.25635	7	14		1.84152	14	5	4.36118	16	5		0.978559	15	2	1.38447	16	2									1.51532	11	3	2.77763	11	3
	2.14098	6	4	2.30825	6	4		10.6415	15	14	5.21618	7	14		3.7488	14	5	3.71238	16	5		0.989435	15	2	1.49218	16	2									2.40522	11	3	3.18629	11	3
	1.9613	6	4	2.51382	6	4		14.0774	15	14	6.97881	7	14		2.03294	14	5	3.55685	16	5		1.0435	15	2	1.19085	16	2									1.91371	11	3	1.7625	11	3
	2.0877	6	4	2.29061	6	4		15.9822	15	14	3.24343	7	14		4.15382	14	5	2.96329	16	5		0.926329	15	2	1.41399	16	2									2.30183	11	3	1.69569	12	3
	2.03827	6	4	2.42672	6	4		3.51006	15	14	21.748	7	14		1.93186	14	5	6.37872	16	5		1.21509	15	2	1.35143	16	2									1.90095	11	3	0.958896	12	3
	2.79022	6	4	2.40313	6	4		3.20164	16	14	25.5771	7	14		1.49557	14	5	5.39118	16	5		1.04335	15	2	1.54564	16	2									1.5911	11	3	1.54713	12	3
	3.22092	6	4	2.11342	6	4		2.37046	16	14	55.9002	7	14		4.75962	14	5	2.36203	16	5		1.76259	15	2	1.41029	16	2									1.73458	11	3	1.83697	12	3
	2.7747	6	4	2.63378	6	4		6.62566	16	14	3.42242	8	14		2.76314	14	5	3.67591	16	5		0.951532	15	2	1.71836	16	2									1.91348	11	3	1.25892	12	3
	3.13976	6	4	2.23677	6	4		13.441	16	14	3.94095	8	14		1.85202	14	5	5.21383	16	5		0.795234	15	2	1.7975	16	2									1.47007	11	3	6.71857	12	3
	3.52351	6	4	2.2102	6	4		2.79325	16	14	3.25792	8	14		2.03649	14	5	5.07415	16	5		1.16848	15	2	1.54412	16	2									1.35628	11	3	1.53165	12	3
	2.8908	6	4	2.18146	6	4		2.75714	16	14	16.4656	8	14		3.35956	14	5	4.10897	16	5		0.847293	15	2	1.53649	16	2									2.9279	11	3	2.75658	12	3
	2.99077	6	4	2.3265	6	4		3.92474	16	14	7.90374	8	14		1.70333	15	5	8.01402	16	5		0.975137	15	2	1.47482	16	2									1.39836	11	3	2.21886	12	3
	2.64271	6	4	2.2386	6	4		3.66091	16	14	9.14153	8	14		1.61698	15	5	7.52313	16	5		2.63834	16	2	1.28503	16	2									1.65074	11	3	2.19473	12	3
	2.74518	6	4	2.33998	6	4		5.17403	16	14	18.0291	8	14		1.10919	15	5	1.43859	17	5		1.38958	16	2	1.68958	16	2									1.45821	11	3	1.33612	12	3
	3.34894	6	4	2.40673	6	4		6.06617	16	14	6.90781	8	14		3.12033	15	5	1.61904	17	5		1.25118	16	2	1.38359	16	2									1.64347	11	3	1.42973	12	3
	2.61801	6	4	2.24625	6	4		5.17553	17	14	33.8415	8	14		2.22588	15	5	6.53014	17	5		1.30991	16	2	1.33614	16	2									1.46343	11	3	4.60807	12	3
	2.55542	6	4	2.22576	6	4		3.37755	17	14	6.08241	9	14		3.06651	15	5	2.15703	17	5		1.14049	16	2	1.45259	16	2									1.2745	11	3	1.61245	12	3
	2.89877	6	4	0.992284	7	4		19.849	17	14	3.20501	9	14		2.98132	15	5	2.30695	17	5		1.61897	16	2	2.41656	16	2									1.83369	11	3	7.764	12	3
	2.87226	6	4	1.13796	7	4		19.0119	17	14	11.3236	9	14		2.99406	15	5	4.45816	17	5		1.37662	16	2	1.39868	16	2									1.12451	11	3	1.99189	12	3
	2.30107	6	4	0.978452	7	4		10.7907	17	14	11.6941	9	14		1.28376	15	5	12.3973	17	5		1.57471	16	2	1.37797	16	2									1.43698	11	3	4.01578	12	3
	2.87883	6	4	1.20464	7	4		3.55236	18	14	9.82925	9	14		3.10984	15	5	5.98538	17	5		1.55412	16	2	1.24269	16	2									1.8085	11	3	1.46024	12	3
	2.77047	6	4	1.57356	7	4		3.84622	18	14	3.03078	9	14		5.27051	15	5	7.32216	17	5		1.47871	16	2	1.67987	16	2									1.43863	11	3	1.16547	12	3
	3.07348	6	4	1.93334	7	4		10.0956	18	14	6.09451	9	14		3.27961	15	5	4.83944	17	5		1.75708	16	2	3.07929	16	2									1.32226	11	3	1.43635	12	3
	2.10301	6	4	2.01371	7	4		18.3429	18	14	22.2701	9	14		2.91145	15	5	6.39972	17	5		1.18767	16	2	1.52047	16	2									1.8759	11	3	1.20326	12	3
	2.43969	6	4	1.98176	7	4		7.10446	19	14	4.50587	9	14		1.51102	15	5	3.17962	17	5		1.21782	16	2	1.43963	16	2									1.31282	11	3	2.89759	12	3
	2.37924	6	4	1.61217	7	4		5.67699	19	14	16.5429	9	14		4.63431	15	5	2.03603	17	5		1.61403	16	2	1.28917	16	2									2.10844	11	3	1.82137	12	3
	2.53511	6	4	2.44666	7	4		10.2653	19	14	7.47853	9	14		0.847369	15	5	5.14211	17	5		1.57802	16	2	1.54651	16	2									1.84196	11	3	2.37297	12	3
	2.57804	6	4	2.33425	7	4		18.321	19	14	8.1702	10	14		1.6991	15	5	6.55209	17	5		1.8424	16	2	1.18723	16	2									0.641895	12	3	2.63877	12	3
	3.27705	6	4	2.31817	7	4		4.95635	19	14	6.33979	10	14		5.7672	15	5	3.60934	17	5		1.86445	16	2	1.36544	16	2									0.799059	12	3	2.14418	12	3
	2.28559	6	4	2.44247	7	4		3.35258	19	14	2.15157	10	14		3.36013	15	5	5.10035	17	5		1.40237	16	2	1.1614	16	2									1.36284	12	3	2.28409	12	3
	2.57163	6	4	3.32806	7	4		4.64884	20	14	8.58394	10	14		3.54981	15	5	6.728	17	5		1.62108	16	2	1.65567	16	2									1.16871	12	3	2.29327	12	3
	2.00274	6	4	2.61466	7	4		6.30184	20	14	9.86644	10	14		2.3937	15	5	6.89096	17	5		2.32077	16	2	0.548041	16	2									1.13943	12	3	1.70267	12	3
	2.63167	6	4	2.48428	7	4		23.8996	20	14	31.4516	10	14		1.73883	15	5	3.17079	17	5		2.01382	16	2	1.53966	16	2									1.21599	12	3	4.06442	12	3
	2.15713	6	4	2.24402	7	4		11.1136	20	14	3.68081	10	14		3.88729	15	5	5.4436	17	5		1.73291	16	2	1.54477	16	2									1.19538	12	3	2.06116	12	3
	2.5625	6	4	2.92447	7	4		3.80494	20	14	3.77868	10	14		2.9778	15	5	3.63142	17	5		1.29154	16	2	1.47326	16	2									1.60536	12	3	4.83457	12	3
	2.25478	6	4	2.41827	7	4		11.0342	20	14	3.00878	10	14		3.84113	15	5	3.69611	18	5		1.64388	16	2	2.17963	16	2									1.43797	12	3	2.75126	12	3
	2.50161	7	4	2.66296	7	4		3.89549	0	15	4.28416	10	14		1.22949	16	5	1.30791	18	5		1.46793	16	2	1.71729	16	2									1.16545	12	3	8.2722	12	3
	2.12098	7	4	2.47312	7	4		5.24559	0	15	6.87666	10	14		0.977149	16	5	2.44322	18	5		2.10544	16	2	2.51667	16	2									1.621	12	3	1.86986	12	3
	1.81859	7	4	1.72452	7	4		7.53175	0	15	22.4648	10	14		2.10409	16	5	3.26046	18	5		1.83022	16	2	1.13944	16	2									1.52907	12	3	1.39037	12	3
	2.4784	7	4	2.24982	7	4		15.3575	0	15	4.56157	11	14		1.04867	16	5	2.40132	18	5		1.70361	16	2	1.1628	16	2									1.12857	12	3	0.859557	12	3
	2.4626	7	4	2.35517	7	4		5.21209	0	15	20.5401	11	14		2.29187	16	5	5.84324	18	5		1.46459	16	2	1.39385	16	2									1.27187	12	3	5.07081	12	3
	2.6621	7	4	2.59504	7	4		2.8582	0	15	8.79159	11	14		2.85609	16	5	6.14651	18	5		1.63511	16	2	1.74881	16	2									1.74123	12	3	2.84822	12	3
	2.28078	7	4	1.97315	7	4		4.61115	0	15	5.93487	11	14		3.51363	16	5	3.24999	18	5		1.7268	16	2	1.68324	16	2									2.16425	12	3	2.45299	12	3
	2.65608	7	4	2.13623	7	4		2.52787	0	15	1.85928	11	14		2.68031	16	5	9.88619	18	5		1.27199	16	2	1.76662	16	2									1.96133	12	3	1.4212	12	3
	3.54366	7	4	2.2782	7	4		5.13434	0	15	9.32226	11	14		3.06499	16	5	1.72457	18	5		1.37826	16	2	1.31326	16	2									0.991941	12	3	1.76549	12	3
	2.92165	7	4	2.17427	7	4		12.6216	0	15	3.83251	11	14		4.12826	16	5	2.97111	18	5		1.35616	16	2	1.36436	16	2									1.04007	12	3	1.79611	12	3
	2.70611	7	4	2.2593	7	4		2.84804	4	15	4.96372	11	14		2.32154	16	5	1.39494	18	5		1.82929	16	2	1.34346	16	2									1.3319	12	3	1.9039	12	3
	2.54152	7	4	1.86136	7	4		8.02814	4	15	4.68595	11	14		1.88092	16	5	10.4443	18	5		0.94822	16	2	1.33095	16	2									1.00485	12	3	1.90168	12	3
	2.85238	7	4	2.44936	7	4		9.04152	4	15	4.51249	11	14		1.81456	16	5	1.45423	18	5		1.18973	16	2	1.4997	16	2									1.20286	12	3	1.8426	12	3
[truncated: 14,750 more rows]
